# Supplementary material for: 5-(4-Chloro­phen­yl)-6-isopropyl-5,6-dihydro-4H-pyrrolo­[3,4-c]isoxazole
Source: Acta Crystallogr Sect E Struct Rep Online. 2010 Sep 4;66(Pt 10):o2483. doi: 10.1107/S1600536810034872 (PMC2983416; doi:10.1107/S1600536810034872)
Supplement: Supplementary file 1 [file e-66-o2483-sup1.cif]

##############################################################################
###                                                                        ###
###        Electronic paper (Acta Crystallographica Section E)             ###
###                                                                        ###
##############################################################################
#                                                                            #
# This CIF contains the data in a paper accepted for publication in Acta     #
# Crystallographica Section E. It conforms to the requirements of Notes      #
# for Authors for Section E, and has been peer reviewed under the auspices   #
# of the IUCr Commission on Journals.                                        #
#                                                                            #
# Full details of the Crystallographic Information File format               #
# are given in the paper "The Crystallographic Information File (CIF):       #
# a New Standard Archive File for Crystallography" by S. R. Hall, F. H.      #
# Allen and I. D. Brown [Acta Cryst. (1991), A47, 655-685].                  #
#                                                                            #
# The current version of the core CIF dictionary is obtainable from          #
# ftp://ftp.iucr.org/pub/cif_core.dic. The current version number is 2.4.    #
#                                                                            #
# Software is freely available for graphical display of the structure(s) in  #
# this CIF.  For information consult the CIF home page http://www.iucr.org/  #
# cif/home.html                                                              #
#                                                                            #
# This file may be used for bona fide research purposes within the           #
# scientific community so long as proper attribution is given to the journal # 
# article from which it was obtained.                                        #
#                                                                            #
##############################################################################
                                             
data_global
_audit_creation_method     SHELXL-97
_journal_date_recd_electronic     2010-08-25
_journal_date_accepted     2010-08-30
_journal_name_full     'Acta Crystallographica, Section E'
_journal_year     2010
_journal_volume     66
_journal_issue     10
_journal_page_first     o2483
_journal_page_last     o2483
_journal_paper_category     QO
_journal_coeditor_code     IS2594
_publ_contact_author_name     'Dr. Hyung Jin Kim'
_publ_contact_author_address
; School of Applied Chemical Engineering,
  Chonnam National University,
  Gwangju 500-757,
  Republic of Korea
;
_publ_contact_author_email     hyungkim@chonnam.ac.kr
_publ_contact_author_fax     '82 62 530 1909'
_publ_contact_author_phone     '82 62 530 1893'
_publ_section_title
;\
5-(4-Chlorophenyl)-6-isopropyl-5,6-dihydro-4<i>H</i>-pyrrolo[3,4-<i>c</i>]\
isoxazole
;
loop_
    _publ_author_name
    _publ_author_footnote
    _publ_author_address
    'Ha, Kwang' .
; School of Applied Chemical Engineering,
  Chonnam National University,
  Gwangju 500-757,
  Republic of Korea
;
    'Lim, Hyun Sub' .
; School of Applied Chemical Engineering,
  Chonnam National University,
  Gwangju 500-757,
  Republic of Korea
;
    'Kim, Hyung Jin' .
; School of Applied Chemical Engineering,
  Chonnam National University,
  Gwangju 500-757,
  Republic of Korea
;
data_I
_chemical_name_systematic
;
5-(4-Chlorophenyl)-6-isopropyl-5,6-dihydro-4<i>H</i>-
pyrrolo[3,4-<i>c</i>]isoxazole
;
_chemical_name_common     ?
_chemical_formula_moiety     'C14 H15 Cl N2 O'
_chemical_formula_sum     'C14 H15 Cl N2 O'
_chemical_formula_structural     ?
_chemical_formula_analytical     ?
_chemical_formula_iupac     'C14 H15 Cl N2 O'
_chemical_formula_weight     262.73
_chemical_melting_point     ?
_symmetry_cell_setting     monoclinic
_symmetry_space_group_name_H-M     'P 21/c'
_symmetry_space_group_name_Hall     '-P 2ybc'
loop_
    _symmetry_equiv_pos_as_xyz
    'x, y, z'
    '-x, y+1/2, -z+1/2'
    '-x, -y, -z'
    'x, -y-1/2, z-1/2'
_cell_length_a     15.0037(9)
_cell_length_b     6.2364(4)
_cell_length_c     15.5801(9)
_cell_angle_alpha     90.00
_cell_angle_beta     117.2380(10)
_cell_angle_gamma     90.00
_cell_volume     1296.16(14)
_cell_formula_units_Z     4
_cell_measurement_reflns_used     2659
_cell_measurement_theta_min     2.62
_cell_measurement_theta_max     27.12
_cell_measurement_temperature     200(2)
_exptl_crystal_description     'stick'
_exptl_crystal_colour     'pale yellow'
_exptl_crystal_size_max     0.35
_exptl_crystal_size_mid     0.28
_exptl_crystal_size_min     0.12
_exptl_crystal_density_diffrn     1.346
_exptl_crystal_density_meas     ?
_exptl_crystal_density_method     'not measured'
_exptl_crystal_F_000     552
_exptl_absorpt_coefficient_mu     0.284
_exptl_absorpt_correction_type     multi-scan
_exptl_absorpt_process_details     '(<i>SADABS</i>; Bruker, 2000)'
_exptl_absorpt_correction_T_min     0.861
_exptl_absorpt_correction_T_max     0.966
_exptl_special_details
;
;
_diffrn_ambient_temperature     200(2)
_diffrn_radiation_type     MoK\a
_diffrn_radiation_wavelength     0.71073
_diffrn_radiation_source     'fine-focus sealed tube'
_diffrn_radiation_monochromator     graphite
_diffrn_measurement_device_type     'Bruker SMART 1000 CCD'
_diffrn_measurement_method     '\f and \w scans'
_diffrn_detector_area_resol_mean     ?
_diffrn_reflns_number     9224
_diffrn_reflns_av_R_equivalents     0.0429
_diffrn_reflns_av_sigmaI/netI     0.0580
_diffrn_reflns_theta_min     2.62
_diffrn_reflns_theta_max     28.30
_diffrn_reflns_theta_full     28.30
_diffrn_measured_fraction_theta_max     0.994
_diffrn_measured_fraction_theta_full     0.994
_diffrn_reflns_limit_h_min     -19
_diffrn_reflns_limit_h_max     20
_diffrn_reflns_limit_k_min     -8
_diffrn_reflns_limit_k_max     8
_diffrn_reflns_limit_l_min     -18
_diffrn_reflns_limit_l_max     20
_diffrn_standards_number     0
_diffrn_standards_interval_count     0
_diffrn_standards_interval_time     0
_diffrn_standards_decay_%     0
_refine_special_details
;
Refinement of <i>F</i>^2^ against ALL reflections. The weighted <i>R</i>-factor
<i>wR</i> and goodness of fit <i>S</i> are based on <i>F</i>^2^, conventional
<i>R</i>-factors <i>R</i> are based on <i>F</i>, with <i>F</i> set to zero for
negative <i>F</i>^2^. The threshold expression of <i>F</i>^2^ >
\s(<i>F</i>^2^) is used only for calculating <i>R</i>-factors(gt) <i>etc</i>.
and is not relevant to the choice of reflections for refinement.
<i>R</i>-factors based on <i>F</i>^2^ are statistically about twice as large
as those based on <i>F</i>, and <i>R</i>- factors based on ALL data will be
even larger.
;
_reflns_number_total     3211
_reflns_number_gt     1907
_reflns_threshold_expression     I>2sigma(I)
_refine_ls_structure_factor_coef     Fsqd
_refine_ls_matrix_type     full
_refine_ls_R_factor_all     0.0935
_refine_ls_R_factor_gt     0.0437
_refine_ls_wR_factor_gt     0.0836
_refine_ls_wR_factor_ref     0.1167
_refine_ls_goodness_of_fit_ref     1.069
_refine_ls_restrained_S_all     1.069
_refine_ls_number_reflns     3211
_refine_ls_number_parameters     165
_refine_ls_number_restraints     0
_refine_ls_hydrogen_treatment     constr
_refine_ls_weighting_scheme     calc
_refine_ls_weighting_details
         'calc w=1/[\s^2^(Fo^2^)+(0.0311P)^2^+0.6269P] where P=(Fo^2^+2Fc^2^)/3'
_atom_sites_solution_hydrogens     geom
_atom_sites_solution_primary     direct
_atom_sites_solution_secondary     difmap
_refine_ls_shift/su_max     0.001
_refine_ls_shift/su_mean     0.000
_refine_diff_density_max     0.357
_refine_diff_density_min     -0.442
_refine_ls_extinction_method     none
_refine_ls_extinction_coef     ?
loop_
    _atom_type_symbol
    _atom_type_description
    _atom_type_scat_dispersion_real
    _atom_type_scat_dispersion_imag
    _atom_type_scat_source
    'C' 'C' 0.0033 0.0016
                         'International Tables Vol C Tables 4.2.6.8 and 6.1.1.4'
    'H' 'H' 0.0000 0.0000
                         'International Tables Vol C Tables 4.2.6.8 and 6.1.1.4'
    'Cl' 'Cl' 0.1484 0.1585
                         'International Tables Vol C Tables 4.2.6.8 and 6.1.1.4'
    'N' 'N' 0.0061 0.0033
                         'International Tables Vol C Tables 4.2.6.8 and 6.1.1.4'
    'O' 'O' 0.0106 0.0060
                         'International Tables Vol C Tables 4.2.6.8 and 6.1.1.4'
_computing_data_collection     'SMART (Bruker, 2000)'
_computing_cell_refinement     'SAINT (Bruker, 2000)'
_computing_data_reduction     'SAINT (Bruker, 2000)'
_computing_structure_solution     'SHELXS97 (Sheldrick, 2008)'
_computing_structure_refinement     'SHELXL97 (Sheldrick, 2008)'
_computing_molecular_graphics
                              'ORTEP-3 (Farrugia, 1997) and PLATON (Spek, 2009)'
_computing_publication_material     'SHELXL97 (Sheldrick, 2008)'
loop_
    _atom_site_type_symbol
    _atom_site_label
    _atom_site_fract_x
    _atom_site_fract_y
    _atom_site_fract_z
    _atom_site_U_iso_or_equiv
    _atom_site_adp_type
    _atom_site_calc_flag
    _atom_site_refinement_flags
    _atom_site_occupancy
    _atom_site_disorder_assembly
    _atom_site_disorder_group
    Cl Cl1 0.53029(5) 0.72970(11) 0.07428(5) 0.0460(2) Uani d . 1 . .
    O O1 0.17957(13) 1.1528(3) 0.45555(12) 0.0468(5) Uani d . 1 . .
    N N1 0.25711(13) 0.8986(3) 0.24578(13) 0.0292(4) Uani d . 1 . .
    N N2 0.17208(15) 1.2612(3) 0.37156(14) 0.0400(5) Uani d . 1 . .
    C C1 0.31613(16) 0.8552(4) 0.20076(15) 0.0284(5) Uani d . 1 . .
    C C2 0.32447(17) 1.0003(4) 0.13595(16) 0.0317(5) Uani d . 1 . .
    H H2 0.2857 1.1280 0.1193 0.038 Uiso calc R 1 . .
    C C3 0.38835(17) 0.9599(4) 0.09593(16) 0.0341(5) Uani d . 1 . .
    H H3 0.3940 1.0608 0.0530 0.041 Uiso calc R 1 . .
    C C4 0.44355(17) 0.7739(4) 0.11838(16) 0.0327(5) Uani d . 1 . .
    C C5 0.43342(16) 0.6228(4) 0.17806(16) 0.0333(5) Uani d . 1 . .
    H H5 0.4696 0.4918 0.1911 0.040 Uiso calc R 1 . .
    C C6 0.37017(16) 0.6630(4) 0.21896(16) 0.0316(5) Uani d . 1 . .
    H H6 0.3634 0.5586 0.2600 0.038 Uiso calc R 1 . .
    C C7 0.27190(18) 0.7731(4) 0.33222(17) 0.0341(5) Uani d . 1 . .
    H H7A 0.3437 0.7411 0.3738 0.041 Uiso calc R 1 . .
    H H7B 0.2335 0.6372 0.3140 0.041 Uiso calc R 1 . .
    C C8 0.23192(17) 0.9227(4) 0.38036(16) 0.0322(5) Uani d . 1 . .
    C C9 0.21539(18) 0.9522(4) 0.45747(17) 0.0412(6) Uani d . 1 . .
    H H9 0.2271 0.8481 0.5060 0.049 Uiso calc R 1 . .
    C C10 0.20329(16) 1.1175(4) 0.33080(16) 0.0298(5) Uani d . 1 . .
    C C11 0.21313(16) 1.1144(4) 0.23924(15) 0.0279(5) Uani d . 1 . .
    H H11 0.2625 1.2261 0.2426 0.034 Uiso calc R 1 . .
    C C12 0.11400(17) 1.1478(4) 0.14745(16) 0.0325(5) Uani d . 1 . .
    H H12 0.1255 1.1103 0.0909 0.039 Uiso calc R 1 . .
    C C13 0.0833(2) 1.3827(4) 0.13769(19) 0.0464(7) Uani d . 1 . .
    H H13A 0.0713 1.4239 0.1922 0.070 Uiso calc R 1 . .
    H H13B 0.0218 1.4036 0.0772 0.070 Uiso calc R 1 . .
    H H13C 0.1369 1.4716 0.1373 0.070 Uiso calc R 1 . .
    C C14 0.03096(18) 1.0035(4) 0.14450(19) 0.0488(7) Uani d . 1 . .
    H H14A 0.0132 1.0470 0.1951 0.073 Uiso calc R 1 . .
    H H14B 0.0542 0.8544 0.1551 0.073 Uiso calc R 1 . .
    H H14C -0.0280 1.0161 0.0813 0.073 Uiso calc R 1 . .
loop_
    _atom_site_aniso_label
    _atom_site_aniso_U_11
    _atom_site_aniso_U_22
    _atom_site_aniso_U_33
    _atom_site_aniso_U_12
    _atom_site_aniso_U_13
    _atom_site_aniso_U_23
    Cl1 0.0449(4) 0.0560(4) 0.0462(4) 0.0075(3) 0.0287(3) -0.0022(3)
    O1 0.0517(11) 0.0585(12) 0.0343(10) 0.0084(9) 0.0233(9) -0.0015(9)
    N1 0.0326(10) 0.0275(10) 0.0298(10) 0.0036(8) 0.0164(8) 0.0050(8)
    N2 0.0474(12) 0.0423(12) 0.0348(11) 0.0057(10) 0.0226(10) 0.0010(10)
    C1 0.0285(12) 0.0294(12) 0.0256(12) -0.0007(10) 0.0109(9) -0.0007(9)
    C2 0.0340(13) 0.0306(12) 0.0314(13) 0.0048(10) 0.0158(10) 0.0041(10)
    C3 0.0370(13) 0.0362(14) 0.0310(13) -0.0029(11) 0.0172(11) 0.0018(10)
    C4 0.0322(12) 0.0364(13) 0.0315(13) 0.0016(11) 0.0163(10) -0.0042(10)
    C5 0.0312(12) 0.0306(13) 0.0340(13) 0.0033(10) 0.0115(10) -0.0008(10)
    C6 0.0300(12) 0.0314(12) 0.0308(12) 0.0003(10) 0.0117(10) 0.0027(10)
    C7 0.0414(13) 0.0312(13) 0.0331(13) 0.0030(11) 0.0199(11) 0.0064(10)
    C8 0.0317(12) 0.0369(13) 0.0291(12) -0.0003(11) 0.0148(10) 0.0034(10)
    C9 0.0400(14) 0.0509(16) 0.0330(14) 0.0066(12) 0.0171(11) 0.0067(12)
    C10 0.0264(11) 0.0332(13) 0.0294(12) -0.0006(10) 0.0124(10) -0.0002(10)
    C11 0.0275(11) 0.0290(12) 0.0286(12) -0.0002(10) 0.0139(9) 0.0017(9)
    C12 0.0322(13) 0.0359(13) 0.0283(12) 0.0036(10) 0.0128(10) 0.0030(10)
    C13 0.0456(15) 0.0455(16) 0.0449(16) 0.0111(13) 0.0180(13) 0.0129(13)
    C14 0.0350(14) 0.0522(17) 0.0492(16) -0.0046(13) 0.0106(12) 0.0032(13)
_geom_special_details
;
All e.s.d.'s (except the e.s.d. in the dihedral angle between two l.s. planes)
are estimated using the full covariance matrix. The cell e.s.d.'s are taken
into account individually in the estimation of e.s.d.'s in distances, angles
and torsion angles; correlations between e.s.d.'s in cell parameters are only
used when they are defined by crystal symmetry. An approximate (isotropic)
treatment of cell e.s.d.'s is used for estimating e.s.d.'s involving l.s.
planes.
;
loop_
    _geom_bond_atom_site_label_1
    _geom_bond_atom_site_label_2
    _geom_bond_site_symmetry_2
    _geom_bond_distance
    _geom_bond_publ_flag
    Cl1 C4 . 1.749(2) ?
    O1 C9 . 1.356(3) ?
    O1 N2 . 1.431(2) ?
    N1 C1 . 1.385(3) ?
    N1 C11 . 1.482(3) ?
    N1 C7 . 1.484(3) ?
    N2 C10 . 1.303(3) ?
    C1 C6 . 1.401(3) ?
    C1 C2 . 1.403(3) ?
    C2 C3 . 1.385(3) ?
    C2 H2 . 0.9500 ?
    C3 C4 . 1.374(3) ?
    C3 H3 . 0.9500 ?
    C4 C5 . 1.380(3) ?
    C5 C6 . 1.387(3) ?
    C5 H5 . 0.9500 ?
    C6 H6 . 0.9500 ?
    C7 C8 . 1.485(3) ?
    C7 H7A . 0.9900 ?
    C7 H7B . 0.9900 ?
    C8 C9 . 1.346(3) ?
    C8 C10 . 1.398(3) ?
    C9 H9 . 0.9500 ?
    C10 C11 . 1.500(3) ?
    C11 C12 . 1.534(3) ?
    C11 H11 . 1.0000 ?
    C12 C14 . 1.521(3) ?
    C12 C13 . 1.522(3) ?
    C12 H12 . 1.0000 ?
    C13 H13A . 0.9800 ?
    C13 H13B . 0.9800 ?
    C13 H13C . 0.9800 ?
    C14 H14A . 0.9800 ?
    C14 H14B . 0.9800 ?
    C14 H14C . 0.9800 ?
loop_
    _geom_angle_atom_site_label_1
    _geom_angle_atom_site_label_2
    _geom_angle_atom_site_label_3
    _geom_angle_site_symmetry_1
    _geom_angle_site_symmetry_3
    _geom_angle
    _geom_angle_publ_flag
    C9 O1 N2 . . 108.68(17) ?
    C1 N1 C11 . . 120.72(17) ?
    C1 N1 C7 . . 119.44(18) ?
    C11 N1 C7 . . 114.75(16) ?
    C10 N2 O1 . . 103.03(18) ?
    N1 C1 C6 . . 120.6(2) ?
    N1 C1 C2 . . 121.8(2) ?
    C6 C1 C2 . . 117.59(19) ?
    C3 C2 C1 . . 121.0(2) ?
    C3 C2 H2 . . 119.5 ?
    C1 C2 H2 . . 119.5 ?
    C4 C3 C2 . . 120.0(2) ?
    C4 C3 H3 . . 120.0 ?
    C2 C3 H3 . . 120.0 ?
    C3 C4 C5 . . 120.6(2) ?
    C3 C4 Cl1 . . 120.21(18) ?
    C5 C4 Cl1 . . 119.21(18) ?
    C4 C5 C6 . . 119.7(2) ?
    C4 C5 H5 . . 120.1 ?
    C6 C5 H5 . . 120.1 ?
    C5 C6 C1 . . 121.0(2) ?
    C5 C6 H6 . . 119.5 ?
    C1 C6 H6 . . 119.5 ?
    N1 C7 C8 . . 101.51(17) ?
    N1 C7 H7A . . 111.5 ?
    C8 C7 H7A . . 111.5 ?
    N1 C7 H7B . . 111.5 ?
    C8 C7 H7B . . 111.5 ?
    H7A C7 H7B . . 109.3 ?
    C9 C8 C10 . . 103.8(2) ?
    C9 C8 C7 . . 145.0(2) ?
    C10 C8 C7 . . 111.13(19) ?
    C8 C9 O1 . . 109.8(2) ?
    C8 C9 H9 . . 125.1 ?
    O1 C9 H9 . . 125.1 ?
    N2 C10 C8 . . 114.6(2) ?
    N2 C10 C11 . . 133.3(2) ?
    C8 C10 C11 . . 112.02(19) ?
    N1 C11 C10 . . 100.43(17) ?
    N1 C11 C12 . . 113.51(18) ?
    C10 C11 C12 . . 114.16(17) ?
    N1 C11 H11 . . 109.5 ?
    C10 C11 H11 . . 109.5 ?
    C12 C11 H11 . . 109.5 ?
    C14 C12 C13 . . 111.1(2) ?
    C14 C12 C11 . . 112.28(19) ?
    C13 C12 C11 . . 110.13(19) ?
    C14 C12 H12 . . 107.7 ?
    C13 C12 H12 . . 107.7 ?
    C11 C12 H12 . . 107.7 ?
    C12 C13 H13A . . 109.5 ?
    C12 C13 H13B . . 109.5 ?
    H13A C13 H13B . . 109.5 ?
    C12 C13 H13C . . 109.5 ?
    H13A C13 H13C . . 109.5 ?
    H13B C13 H13C . . 109.5 ?
    C12 C14 H14A . . 109.5 ?
    C12 C14 H14B . . 109.5 ?
    H14A C14 H14B . . 109.5 ?
    C12 C14 H14C . . 109.5 ?
    H14A C14 H14C . . 109.5 ?
    H14B C14 H14C . . 109.5 ?
loop_
    _geom_torsion_atom_site_label_1
    _geom_torsion_atom_site_label_2
    _geom_torsion_atom_site_label_3
    _geom_torsion_atom_site_label_4
    _geom_torsion_site_symmetry_1
    _geom_torsion_site_symmetry_2
    _geom_torsion_site_symmetry_3
    _geom_torsion_site_symmetry_4
    _geom_torsion
    _geom_torsion_publ_flag
    C9 O1 N2 C10 . . . . 0.3(2) ?
    C11 N1 C1 C6 . . . . 170.09(19) ?
    C7 N1 C1 C6 . . . . 16.6(3) ?
    C11 N1 C1 C2 . . . . -9.7(3) ?
    C7 N1 C1 C2 . . . . -163.2(2) ?
    N1 C1 C2 C3 . . . . 176.2(2) ?
    C6 C1 C2 C3 . . . . -3.7(3) ?
    C1 C2 C3 C4 . . . . 1.0(3) ?
    C2 C3 C4 C5 . . . . 2.2(3) ?
    C2 C3 C4 Cl1 . . . . -175.91(18) ?
    C3 C4 C5 C6 . . . . -2.7(3) ?
    Cl1 C4 C5 C6 . . . . 175.43(17) ?
    C4 C5 C6 C1 . . . . 0.0(3) ?
    N1 C1 C6 C5 . . . . -176.7(2) ?
    C2 C1 C6 C5 . . . . 3.2(3) ?
    C1 N1 C7 C8 . . . . 156.14(19) ?
    C11 N1 C7 C8 . . . . 1.2(2) ?
    N1 C7 C8 C9 . . . . -178.9(3) ?
    N1 C7 C8 C10 . . . . -3.4(2) ?
    C10 C8 C9 O1 . . . . -0.4(3) ?
    C7 C8 C9 O1 . . . . 175.2(3) ?
    N2 O1 C9 C8 . . . . 0.1(3) ?
    O1 N2 C10 C8 . . . . -0.5(3) ?
    O1 N2 C10 C11 . . . . 177.8(2) ?
    C9 C8 C10 N2 . . . . 0.6(3) ?
    C7 C8 C10 N2 . . . . -176.7(2) ?
    C9 C8 C10 C11 . . . . -178.10(19) ?
    C7 C8 C10 C11 . . . . 4.6(3) ?
    C1 N1 C11 C10 . . . . -153.36(19) ?
    C7 N1 C11 C10 . . . . 1.3(2) ?
    C1 N1 C11 C12 . . . . 84.4(2) ?
    C7 N1 C11 C12 . . . . -121.0(2) ?
    N2 C10 C11 N1 . . . . 178.2(2) ?
    C8 C10 C11 N1 . . . . -3.5(2) ?
    N2 C10 C11 C12 . . . . -60.0(3) ?
    C8 C10 C11 C12 . . . . 118.3(2) ?
    N1 C11 C12 C14 . . . . 65.4(2) ?
    C10 C11 C12 C14 . . . . -48.9(3) ?
    N1 C11 C12 C13 . . . . -170.28(18) ?
    C10 C11 C12 C13 . . . . 75.4(2) ?
loop_
    _geom_hbond_atom_site_label_D
    _geom_hbond_atom_site_label_H
    _geom_hbond_atom_site_label_A
    _geom_hbond_site_symmetry_A
    _geom_hbond_distance_DH
    _geom_hbond_distance_HA
    _geom_hbond_distance_DA
    _geom_hbond_angle_DHA
    C5 H5 Cg1 2_645 0.95 2.65 3.405(3) 136
    C9 H9 Cg1 4_576 0.95 2.62 3.392(3) 138
