# Supplementary material for: 5-(4-Chloro­phen­yl)-6-isopropyl-5,6-dihydro-4H-pyrrolo­[3,4-c]isoxazole
Source: Acta Crystallogr Sect E Struct Rep Online. 2010 Sep 4;66(Pt 10):o2483. doi: 10.1107/S1600536810034872 (PMC2983416; doi:10.1107/S1600536810034872)
Supplement: Supplementary file 2 [file e-66-o2483-Isup2.hkl]

# 
# h,k,l, Fc-squared, Fo-squared, sigma(Fo-squared) and status flag 
# 
data_I
_shelx_title ' C14H15ClN2O' 
_shelx_refln_list_code          4 
_shelx_F_calc_maximum      165.35 
_exptl_crystal_F_000       552.00 
_reflns_d_resolution_high  0.7497 
 
loop_ 
 _symmetry_equiv_pos_as_xyz 
 'x, y, z' 
 '-x, y+1/2, -z+1/2' 
 '-x, -y, -z' 
 'x, -y-1/2, z-1/2' 
 
_cell_length_a    15.0037 
_cell_length_b     6.2364 
_cell_length_c    15.5801 
_cell_angle_alpha  90.000 
_cell_angle_beta  117.238 
_cell_angle_gamma  90.000 
 
_shelx_F_squared_multiplier     1.000 
 
loop_ 
 _refln_index_h 
 _refln_index_k 
 _refln_index_l 
 _refln_F_squared_calc 
 _refln_F_squared_meas 
 _refln_F_squared_sigma 
 _refln_observed_status 
   2   0   0     3129.05     2943.30     95.67 o 
   3   0   0     4780.73     4743.40     61.46 o 
   4   0   0     3112.48     3075.26     46.21 o 
   5   0   0      829.64      839.48     21.38 o 
   6   0   0        0.71       -0.13      2.48 o 
   7   0   0      561.77      496.17     18.71 o 
   8   0   0      242.00      215.95     13.20 o 
   9   0   0      367.66      390.00     18.96 o 
  10   0   0        6.71        3.80      4.61 o 
  11   0   0      216.34      191.83     22.07 o 
  12   0   0      257.23      290.01     29.07 o 
  13   0   0       69.10       68.70     18.65 o 
  14   0   0      262.40      304.50     32.19 o 
  15   0   0       15.93       18.15     15.11 o 
  16   0   0        3.25       13.34     16.88 o 
  17   0   0       54.56       32.64     21.78 o 
   1   1   0       13.49       15.92      1.87 o 
   2   1   0    12880.87    13286.92    200.61 o 
   3   1   0     1139.60     1064.50     17.31 o 
   4   1   0     3703.56     3617.72     43.28 o 
   5   1   0      158.48      180.72      8.02 o 
   6   1   0      130.30      121.31      7.23 o 
   7   1   0     2533.90     2407.30     38.32 o 
   8   1   0      894.97      810.59     21.36 o 
   9   1   0        3.99        0.74      4.01 o 
  10   1   0      753.41      751.44     23.14 o 
  11   1   0      732.02      737.00     24.41 o 
  12   1   0       94.40       91.39     11.29 o 
  13   1   0      237.70      247.14     16.43 o 
  14   1   0      150.06      149.10     14.97 o 
  15   1   0       52.08       81.79     16.18 o 
  16   1   0       11.56       21.23     12.90 o 
  17   1   0       17.03       11.66     12.52 o 
   0   2   0     1103.53      921.04     27.68 o 
   1   2   0     3305.47     3322.37     47.53 o 
   2   2   0      852.56      877.85     14.44 o 
   3   2   0     4988.80     5110.98     57.34 o 
   4   2   0      160.99      145.68      7.18 o 
   5   2   0      998.73      996.75     20.83 o 
   6   2   0      307.11      291.96     13.62 o 
   7   2   0      226.97      220.23     10.74 o 
   8   2   0      119.66      120.44     13.18 o 
   9   2   0       75.78       78.70      8.30 o 
  10   2   0      179.58      179.01     12.20 o 
  11   2   0      920.16      880.77     27.20 o 
  12   2   0       36.52       39.99      8.27 o 
  13   2   0       10.94       22.85      8.61 o 
  14   2   0       23.60       39.23      9.52 o 
  15   2   0       28.05       18.69      8.29 o 
  16   2   0        0.22        4.53      5.57 o 
  17   2   0       83.20       98.71     27.77 o 
   1   3   0      363.96      392.49     14.89 o 
   2   3   0      741.25      771.29     16.60 o 
   3   3   0        4.72       15.71      3.48 o 
   4   3   0      815.52      687.75     17.57 o 
   5   3   0      369.66      349.38      9.72 o 
   6   3   0      146.40      127.55      8.46 o 
   7   3   0      152.76      141.66      9.45 o 
   8   3   0       74.32       69.05      8.28 o 
   9   3   0      615.36      598.36     20.91 o 
  10   3   0      111.76      115.29     10.83 o 
  11   3   0        0.95       -2.15      6.59 o 
  12   3   0      290.64      316.34     19.53 o 
  13   3   0      189.80      186.60     19.05 o 
  14   3   0        2.49        1.15      6.28 o 
  15   3   0       19.44        5.31      5.34 o 
  16   3   0       37.74        2.04     16.49 o 
   0   4   0        6.68       24.55      8.56 o 
   1   4   0      830.60      835.38     25.38 o 
   2   4   0     1289.36     1304.74     33.67 o 
   3   4   0        0.41       -1.08      1.97 o 
   4   4   0      195.43      175.41      9.91 o 
   5   4   0      133.82      154.50      9.67 o 
   6   4   0      444.82      423.60     21.08 o 
   7   4   0      126.77      117.39      9.50 o 
   8   4   0        0.46        0.01      4.17 o 
   9   4   0       82.36       69.96      9.83 o 
  10   4   0      176.49      181.80     13.62 o 
  11   4   0       21.14       18.85      7.12 o 
  12   4   0       14.90       19.49      8.01 o 
  13   4   0       42.41       38.28      9.79 o 
  14   4   0      121.49      168.39     21.48 o 
  15   4   0       23.86       26.06      9.83 o 
   1   5   0      132.39      106.27     10.44 o 
   2   5   0      345.08      353.77     14.29 o 
   3   5   0      140.89      146.53      8.45 o 
   4   5   0        1.71        7.94      4.62 o 
   5   5   0        0.95       -3.28      3.28 o 
   6   5   0      212.49      205.04     12.91 o 
   7   5   0      375.09      378.44     17.80 o 
   8   5   0        5.61       12.67      5.95 o 
   9   5   0      111.96      120.49     12.67 o 
  10   5   0       48.25       63.84     10.96 o 
  11   5   0        6.92        2.26      6.61 o 
  12   5   0       21.94       11.90      7.72 o 
  13   5   0       34.34       17.35     25.73 o 
  14   5   0        8.86        4.10      7.08 o 
   0   6   0       79.35      104.81     20.69 o 
   1   6   0       51.62       64.58      9.40 o 
   2   6   0        1.99        1.14      3.61 o 
   3   6   0      357.28      391.12     15.08 o 
   4   6   0      333.86      348.89     17.47 o 
   5   6   0        3.43       -1.10      5.16 o 
   6   6   0      133.77      138.91     15.56 o 
   7   6   0        2.13       -5.52      5.52 o 
   8   6   0        2.04       -3.87      5.95 o 
   9   6   0        0.07        3.70      7.08 o 
  10   6   0       32.55       43.72     10.96 o 
  11   6   0       39.88       70.69     13.49 o 
  12   6   0        0.28        2.29      8.95 o 
   1   7   0       35.66       37.43      8.40 o 
   2   7   0        4.13        0.67      6.09 o 
   3   7   0       18.98       32.32     10.63 o 
   4   7   0       36.67       56.97     13.02 o 
   5   7   0       21.90       10.26     10.11 o 
   6   7   0       78.38      123.73     17.60 o 
   7   7   0       21.87       26.31     11.84 o 
   8   7   0       74.13      103.39     18.23 o 
   9   7   0        5.82        1.06     11.50 o 
   0   8   0      238.08      334.22     23.39 o 
   1   8   0        1.05        2.18      6.09 o 
   2   8   0        0.41       14.37     13.72 o 
   3   8   0        6.62       10.73     10.48 o 
   4   8   0        6.62       16.45     12.30 o 
 -18   1   1        3.99        5.26     13.50 o 
 -17   1   1       52.65       60.56     17.15 o 
 -16   1   1       81.53       89.61     17.84 o 
 -15   1   1        9.54       11.58      8.42 o 
 -14   1   1      249.52      237.03     16.68 o 
 -13   1   1       23.82       22.92      8.54 o 
 -12   1   1       59.95       69.75      9.89 o 
 -11   1   1       54.14       50.88      8.02 o 
 -10   1   1      304.67      306.99     14.37 o 
  -9   1   1       10.10        8.04      4.38 o 
  -8   1   1       21.08       15.85      4.07 o 
  -7   1   1      730.44      774.12     19.03 o 
  -6   1   1      620.85      652.09     16.10 o 
  -5   1   1        2.60        1.95      1.13 o 
  -4   1   1      791.45      814.10     11.62 o 
  -3   1   1       39.15       36.58      2.38 o 
  -2   1   1     2019.93     1975.34     16.34 o 
  -1   1   1     6133.45     6127.78     89.91 o 
   0   1   1      350.54      350.65      5.58 o 
   1   1   1     9814.84     9901.97     80.82 o 
   2   1   1      558.00      556.18      8.56 o 
   3   1   1    13370.96    13849.80    131.32 o 
   4   1   1      942.26      942.28     18.13 o 
   5   1   1      906.64      915.94     19.31 o 
   6   1   1       31.96       26.45      5.05 o 
   7   1   1      135.08      123.98      8.25 o 
   8   1   1      137.03      138.95      9.24 o 
   9   1   1       73.33       72.77      8.04 o 
  10   1   1      241.05      234.51     13.57 o 
  11   1   1      308.32      320.91     16.81 o 
  12   1   1       25.22       24.98      6.95 o 
  13   1   1       72.33       72.29     15.31 o 
  14   1   1       21.10       41.49     12.09 o 
  15   1   1       27.64       13.50      8.87 o 
  16   1   1       11.24        3.04      9.83 o 
  17   1   1        0.00       -0.79     12.28 o 
 -17   2   1        9.40        9.77     11.35 o 
 -16   2   1        7.34       -1.51      6.22 o 
 -15   2   1        9.05        5.30      7.95 o 
 -14   2   1       67.19       72.36     22.14 o 
 -13   2   1        2.47       -0.68      5.40 o 
 -12   2   1      452.84      433.16     19.67 o 
 -11   2   1       46.30       55.33      8.61 o 
 -10   2   1       88.79       78.46      9.09 o 
  -9   2   1       24.48       21.80      4.97 o 
  -8   2   1        3.23        4.42      3.13 o 
  -7   2   1      239.57      254.64     15.16 o 
  -6   2   1      318.71      342.71     21.87 o 
  -5   2   1      864.86      910.29     14.31 o 
  -4   2   1      773.65      756.45     12.89 o 
  -3   2   1      484.92      493.30     10.14 o 
  -2   2   1      459.55      478.77     10.81 o 
  -1   2   1       32.32       46.02      4.84 o 
   0   2   1      248.84      243.20      9.42 o 
   1   2   1      248.95      239.29      6.25 o 
   2   2   1       57.47       56.82      4.34 o 
   3   2   1     2159.96     2270.22     31.81 o 
   4   2   1      186.76      248.94      9.63 o 
   5   2   1     1363.27     1429.76     34.22 o 
   6   2   1      114.12      102.66      7.25 o 
   7   2   1      982.36      973.64     23.48 o 
   8   2   1        5.98        9.48      3.73 o 
   9   2   1      281.57      297.70     14.49 o 
  10   2   1      630.70      598.32     21.74 o 
  11   2   1        2.78        0.78      4.48 o 
  12   2   1      217.44      201.97     14.64 o 
  13   2   1      249.65      259.91     16.99 o 
  14   2   1      128.88      121.98     14.76 o 
  15   2   1        0.54        0.07      5.53 o 
  16   2   1       27.81        7.58      7.65 o 
 -17   3   1        0.22        4.67      7.17 o 
 -16   3   1        5.18       -1.78      6.20 o 
 -15   3   1       16.55        4.43      5.44 o 
 -14   3   1        9.55        2.42      6.66 o 
 -13   3   1        0.04        0.10      4.83 o 
 -12   3   1       13.32       10.22      5.78 o 
 -11   3   1        2.30        1.82      4.91 o 
 -10   3   1        0.32        2.24      3.97 o 
  -9   3   1       69.49       75.80      9.24 o 
  -8   3   1        7.81        7.28      3.45 o 
  -7   3   1       77.42       82.85      7.82 o 
  -6   3   1     1250.19     1273.63     26.59 o 
  -5   3   1        4.58        9.18      2.55 o 
  -4   3   1      192.90      192.66      9.52 o 
  -3   3   1      594.68      653.71     13.65 o 
  -2   3   1      109.22      144.18     12.90 o 
  -1   3   1      493.53      529.25     17.06 o 
   0   3   1     1346.95     1366.55     29.20 o 
   1   3   1       13.91       15.00      2.94 o 
   2   3   1      890.14      977.26     16.60 o 
   3   3   1      528.18      550.55     15.81 o 
   4   3   1       36.06       40.14      5.18 o 
   5   3   1      204.03      199.68      9.97 o 
   6   3   1       45.63       51.33      6.63 o 
   7   3   1        8.21       11.08      3.95 o 
   8   3   1      177.68      197.98     14.61 o 
   9   3   1      220.65      221.32     13.65 o 
  10   3   1        2.87        1.28      4.50 o 
  11   3   1      122.78      140.15     13.77 o 
  12   3   1        0.05       -4.99      4.99 o 
  13   3   1        2.44        6.23      6.30 o 
  14   3   1      151.28      161.04     20.67 o 
  15   3   1        2.60        4.49      6.21 o 
  16   3   1        0.17        0.67      6.54 o 
 -16   4   1        2.28       -4.21      6.62 o 
 -15   4   1        3.86       -3.25      5.98 o 
 -14   4   1       13.07        7.86     11.47 o 
 -13   4   1       19.45       21.11      7.94 o 
 -12   4   1       51.94       52.43     10.17 o 
 -11   4   1       10.80       10.92      6.36 o 
 -10   4   1        0.65        0.51      4.24 o 
  -9   4   1        1.51        0.19      4.78 o 
  -8   4   1        3.26        1.66      4.04 o 
  -7   4   1       35.99       35.84      6.37 o 
  -6   4   1       76.40       66.36      7.48 o 
  -5   4   1      203.61      202.78      8.95 o 
  -4   4   1      344.50      370.51     11.77 o 
  -3   4   1      131.87      152.22      8.51 o 
  -2   4   1        3.86        7.44      6.08 o 
  -1   4   1       25.55       20.11      5.37 o 
   0   4   1      266.68      292.06     20.73 o 
   1   4   1      172.85      189.45      9.04 o 
   2   4   1        8.27       18.35      3.27 o 
   3   4   1        3.19        5.43      2.96 o 
   4   4   1      202.60      196.62     10.45 o 
   5   4   1      135.68      141.08      9.35 o 
   6   4   1       19.92       23.29      5.25 o 
   7   4   1      481.11      443.97     17.73 o 
   8   4   1      745.74      682.35     23.04 o 
   9   4   1       31.73       26.91      6.88 o 
  10   4   1        8.66        9.51      5.99 o 
  11   4   1        0.52        7.33      5.96 o 
  12   4   1        7.96        7.75      7.00 o 
  13   4   1        2.92       -3.20      6.53 o 
  14   4   1        9.91        7.90      6.64 o 
  15   4   1       17.43       -0.82      7.56 o 
 -14   5   1        4.41        1.91      6.85 o 
 -13   5   1        8.27       -3.76      6.31 o 
 -12   5   1       16.42       15.30      8.71 o 
 -11   5   1       24.30       32.70      9.06 o 
 -10   5   1        0.68        4.31      5.60 o 
  -9   5   1       34.64       35.12      8.66 o 
  -8   5   1       16.37       14.28      6.21 o 
  -7   5   1      128.86      110.88     10.93 o 
  -6   5   1      322.68      324.38     16.00 o 
  -5   5   1      156.51      185.07     11.94 o 
  -4   5   1        3.07        0.57      3.83 o 
  -3   5   1      886.58      906.39     23.57 o 
  -2   5   1      214.18      212.72     11.42 o 
  -1   5   1        0.03        4.52      4.92 o 
   0   5   1       46.95       35.41     11.45 o 
   1   5   1      299.98      302.06     13.05 o 
   2   5   1       17.91       19.63      4.03 o 
   3   5   1      184.94      184.46     13.16 o 
   4   5   1      188.50      192.11     11.71 o 
   5   5   1       31.09       24.61      7.77 o 
   6   5   1       96.56       85.57     10.20 o 
   7   5   1       87.73       90.88     10.48 o 
   8   5   1      107.79      100.17     11.95 o 
   9   5   1       31.42       22.59      7.69 o 
  10   5   1        0.05       -3.29      6.03 o 
  11   5   1        0.31       -6.38      6.60 o 
  12   5   1        0.96       -5.96      5.96 o 
  13   5   1       14.63        6.43     11.10 o 
 -12   6   1       26.81       31.59     11.10 o 
 -11   6   1        5.49       10.20      6.90 o 
 -10   6   1       38.14       29.96      9.34 o 
  -9   6   1        7.75        7.17      7.11 o 
  -8   6   1        2.73        5.92      6.36 o 
  -7   6   1        0.27        1.29      5.63 o 
  -6   6   1       20.16       33.37      7.90 o 
  -5   6   1       94.78      111.67     16.91 o 
  -4   6   1        7.82        6.28      5.56 o 
  -3   6   1      467.63      452.26     16.19 o 
  -2   6   1       22.79       17.54      5.98 o 
  -1   6   1       15.56       17.26     13.16 o 
   0   6   1      100.36       91.57     10.10 o 
   1   6   1       26.19       22.09      4.99 o 
   2   6   1      267.57      265.17     12.07 o 
   3   6   1       27.59       31.03      7.34 o 
   4   6   1       53.84       88.01     10.49 o 
   5   6   1      310.93      326.34     17.33 o 
   6   6   1      188.45      185.04     17.49 o 
   7   6   1        2.87        6.77      6.57 o 
   8   6   1       28.78       20.37      8.14 o 
   9   6   1      112.56      152.44     15.32 o 
  10   6   1        2.72        1.75      7.44 o 
  11   6   1       15.32       19.32     10.22 o 
 -10   7   1       67.21       92.86     26.17 o 
  -9   7   1        8.36       13.51     14.99 o 
  -8   7   1       16.02       17.58     11.08 o 
  -7   7   1       10.57       15.62      8.21 o 
  -6   7   1       19.13       15.79      8.61 o 
  -5   7   1      317.71      332.79     19.81 o 
  -4   7   1      171.46      183.76     15.33 o 
  -3   7   1        0.22       -2.91      4.98 o 
  -2   7   1       28.25       42.76      7.71 o 
  -1   7   1        1.64        4.86      4.68 o 
   0   7   1       52.03       72.57     26.66 o 
   1   7   1       10.98       25.11      7.64 o 
   2   7   1       29.85       28.58     10.54 o 
   3   7   1       10.02       15.47     10.24 o 
   4   7   1        0.38        6.81      8.55 o 
   5   7   1        4.90        5.99      9.53 o 
   6   7   1        0.04        5.42     10.11 o 
   7   7   1       58.46       80.25     16.15 o 
   8   7   1       19.52       17.42     10.92 o 
   9   7   1       74.56       97.44     19.77 o 
  -5   8   1       16.20       18.56     15.67 o 
  -4   8   1        3.51       13.43     16.29 o 
  -3   8   1       11.97       30.19     15.88 o 
  -2   8   1        8.97        1.24     17.94 o 
  -1   8   1       13.22       32.72      9.81 o 
   0   8   1       19.26       23.81      9.92 o 
   1   8   1        0.09       -5.74     12.39 o 
   2   8   1        7.96       -0.94     19.74 o 
   3   8   1       22.35       16.82     22.16 o 
   4   8   1        4.46        0.59     19.71 o 
 -18   0   2       51.84       60.67     25.02 o 
 -17   0   2      319.11      348.85     38.69 o 
 -16   0   2       12.89       19.59     15.85 o 
 -15   0   2       63.19       59.67     19.12 o 
 -14   0   2       14.62       20.89     13.19 o 
 -13   0   2       30.48       27.48      9.70 o 
 -12   0   2       70.99       85.47     12.78 o 
 -11   0   2       33.80       27.91      7.99 o 
 -10   0   2     1881.12     1894.11     45.32 o 
  -9   0   2      801.06      793.74     26.17 o 
  -8   0   2      131.04      116.42     21.85 o 
  -7   0   2     1608.55     1432.65     24.46 o 
  -6   0   2      793.53      735.22     16.37 o 
  -5   0   2       90.73       86.23      4.90 o 
  -4   0   2    11493.16    11476.95    110.15 o 
  -3   0   2     2857.80     2821.73     37.56 o 
  -2   0   2      197.79      173.82      4.39 o 
  -1   0   2      576.64      570.22      9.96 o 
   0   0   2     3010.27     3000.39     74.23 o 
   1   0   2        0.93        2.12      1.70 o 
   2   0   2    10473.91    11170.35    129.95 o 
   3   0   2    27339.78    28908.78    587.69 o 
   4   0   2     6550.80     6641.33     85.59 o 
   5   0   2      439.87      418.79     14.55 o 
   6   0   2      979.22     1072.16     36.66 o 
   7   0   2      400.82      357.01     14.67 o 
   8   0   2      607.16      554.96     19.29 o 
   9   0   2       95.89       96.75      9.46 o 
  10   0   2      784.27      794.90     42.14 o 
  11   0   2      111.43      100.62     19.48 o 
  12   0   2      135.85      138.39     20.18 o 
  13   0   2      156.40      167.55     25.11 o 
  14   0   2      269.70      322.62     34.38 o 
  15   0   2      186.73      193.31     29.45 o 
  16   0   2      159.92      137.42     30.31 o 
 -18   1   2       29.51       31.46     14.93 o 
 -17   1   2       54.74       58.60     16.34 o 
 -16   1   2        2.60       -1.70      7.43 o 
 -15   1   2       10.73        3.97      7.09 o 
 -14   1   2      158.24      163.56     14.27 o 
 -13   1   2      529.06      552.85     22.54 o 
 -12   1   2       77.75       94.20     11.15 o 
 -11   1   2      218.63      204.30     12.70 o 
 -10   1   2     1456.49     1434.58     31.34 o 
  -9   1   2      411.88      410.24     17.32 o 
  -8   1   2     1331.93     1248.85     25.69 o 
  -7   1   2      784.21      710.92     13.07 o 
  -6   1   2      246.38      254.33      7.06 o 
  -5   1   2     1788.23     1769.51     19.47 o 
  -4   1   2       22.87       25.24      2.30 o 
  -3   1   2     2757.56     2773.25     22.27 o 
  -2   1   2        5.91        5.05      1.40 o 
  -1   1   2     2232.92     2140.82     21.50 o 
   0   1   2     5267.33     5405.27     42.06 o 
   1   1   2    14546.88    14825.45    118.99 o 
   2   1   2     7478.72     7359.61     63.47 o 
   3   1   2     5382.67     5211.07     48.52 o 
   4   1   2      312.23      291.81      7.30 o 
   5   1   2      158.45      162.97      6.14 o 
   6   1   2     3597.99     3578.99     39.70 o 
   7   1   2      229.61      223.83      8.96 o 
   8   1   2      715.45      753.39     15.44 o 
   9   1   2      301.29      301.61     14.58 o 
  10   1   2      120.95      111.92      8.38 o 
  11   1   2      139.09      138.90     11.00 o 
  12   1   2       32.73       43.38     10.76 o 
  13   1   2        0.44        1.27      9.44 o 
  14   1   2       57.84       59.59     13.49 o 
  15   1   2       46.12       17.14     28.15 o 
  16   1   2       14.31        8.96     17.20 o 
 -18   2   2       18.25       12.32     13.11 o 
 -17   2   2       50.12       30.21     29.00 o 
 -16   2   2       53.91       30.25     18.31 o 
 -15   2   2       24.78       29.68      9.53 o 
 -14   2   2        0.18        5.05      6.44 o 
 -13   2   2      343.19      355.70     18.98 o 
 -12   2   2       35.32       24.63      7.30 o 
 -11   2   2       68.10       69.97      9.25 o 
 -10   2   2      372.09      358.23     15.58 o 
  -9   2   2      221.41      228.79     11.92 o 
  -8   2   2      140.98      140.82      8.91 o 
  -7   2   2     1556.45     1478.16     20.67 o 
  -6   2   2      845.78      796.23     13.95 o 
  -5   2   2      213.14      176.58      6.21 o 
  -4   2   2      530.07      446.46      9.87 o 
  -3   2   2     2519.15     2555.02     29.00 o 
  -2   2   2     2424.55     2453.77     27.63 o 
  -1   2   2     3277.84     3215.51     38.28 o 
   0   2   2      231.59      197.76      5.60 o 
   1   2   2      555.21      563.71     10.45 o 
   2   2   2      460.31      474.32     10.97 o 
   3   2   2       51.61       68.56     13.72 o 
   4   2   2      267.84      268.47     10.32 o 
   5   2   2      113.30      136.78      7.94 o 
   6   2   2        0.79        1.65      2.52 o 
   7   2   2      876.98      826.33     22.20 o 
   8   2   2        1.15       -1.02      2.61 o 
   9   2   2      266.52      265.39     14.32 o 
  10   2   2      616.91      605.74     22.33 o 
  11   2   2      242.71      264.62     16.03 o 
  12   2   2       25.15       23.55      7.33 o 
  13   2   2      307.22      327.84     19.53 o 
  14   2   2      149.29      110.27     68.75 o 
  15   2   2       18.00        8.02     12.22 o 
  16   2   2        0.04        0.51      8.34 o 
 -17   3   2        7.36        3.98      8.87 o 
 -16   3   2       18.16       10.37      6.37 o 
 -15   3   2       44.02       23.63     19.62 o 
 -14   3   2      128.96      152.14     21.89 o 
 -13   3   2       84.83       96.07     12.22 o 
 -12   3   2      134.95      141.60     12.18 o 
 -11   3   2      794.39      797.76     25.68 o 
 -10   3   2      216.58      209.10     18.29 o 
  -9   3   2      244.78      224.27     12.42 o 
  -8   3   2      716.80      713.25     20.89 o 
  -7   3   2       18.72       17.00      3.11 o 
  -6   3   2      102.41      117.89      6.10 o 
  -5   3   2        0.59        0.52      1.83 o 
  -4   3   2       12.99       17.31      3.24 o 
  -3   3   2     1467.30     1531.33     34.05 o 
  -2   3   2     1168.89     1221.31     74.01 o 
  -1   3   2       11.82       20.86      4.78 o 
   0   3   2     1968.05     1977.63     27.99 o 
   1   3   2       59.08       56.14      3.95 o 
   2   3   2      284.70      254.68      9.79 o 
   3   3   2     1671.67     1572.72     27.67 o 
   4   3   2      965.58     1002.66     22.22 o 
   5   3   2      383.57      344.76     13.42 o 
   6   3   2        0.25        4.49      3.29 o 
   7   3   2      372.01      346.13     14.87 o 
   8   3   2      331.67      354.78     16.02 o 
   9   3   2      102.34      108.93     10.65 o 
  10   3   2       23.24       26.37      7.17 o 
  11   3   2      142.97      131.49     12.70 o 
  12   3   2       31.93       33.69      8.80 o 
  13   3   2      217.62      219.18     21.64 o 
  14   3   2        5.88        4.14      6.04 o 
  15   3   2       81.57       17.96     21.74 o 
 -16   4   2       30.05        9.46      7.44 o 
 -15   4   2        0.42        1.70      5.61 o 
 -14   4   2        1.94       -0.08      6.12 o 
 -13   4   2        4.30        7.70      6.91 o 
 -12   4   2       56.54       60.78     10.20 o 
 -11   4   2        4.92        1.15      5.36 o 
 -10   4   2      301.44      290.82     15.97 o 
  -9   4   2       51.06       50.17     10.96 o 
  -8   4   2       96.84       98.89      9.52 o 
  -7   4   2      100.29      109.79      8.87 o 
  -6   4   2      385.55      354.58     14.69 o 
  -5   4   2       99.69       94.60      6.49 o 
  -4   4   2      242.93      209.18      7.87 o 
  -3   4   2      511.09      509.47     15.48 o 
  -2   4   2       37.18       44.84      7.35 o 
  -1   4   2      864.86      797.83     24.22 o 
   0   4   2     1290.00     1356.36     25.10 o 
   1   4   2      108.52      106.15      7.43 o 
   2   4   2       21.10       19.52      4.15 o 
   3   4   2       40.25       33.92      5.38 o 
   4   4   2       48.82       53.71      6.72 o 
   5   4   2       70.43       72.47      7.65 o 
   6   4   2      907.42      861.92     24.26 o 
   7   4   2       96.49       84.96      9.88 o 
   8   4   2       50.56       52.52      8.64 o 
   9   4   2      231.18      210.76     14.36 o 
  10   4   2      176.20      188.95     14.39 o 
  11   4   2        0.15       -1.59      8.92 o 
  12   4   2       48.79       58.60     12.44 o 
  13   4   2       42.57       16.74     18.02 o 
  14   4   2        0.45        0.93      6.34 o 
 -15   5   2       48.00       16.10     46.25 o 
 -14   5   2      189.05      240.74     24.56 o 
 -13   5   2       34.27       13.95     13.93 o 
 -12   5   2       19.34       38.38      9.82 o 
 -11   5   2      116.35      107.43     12.58 o 
 -10   5   2       30.28       35.13      8.64 o 
  -9   5   2       21.01       21.42      7.19 o 
  -8   5   2       16.11       12.36      5.71 o 
  -7   5   2       12.98       21.33      6.37 o 
  -6   5   2      102.94       87.88      9.67 o 
  -5   5   2        7.21        5.94      3.52 o 
  -4   5   2       92.99       94.71      6.69 o 
  -3   5   2      174.25      179.65     13.53 o 
  -2   5   2      694.50      718.71     26.55 o 
  -1   5   2      255.66      276.70     16.77 o 
   0   5   2       57.88       64.62      7.34 o 
   1   5   2        7.25        6.41      2.89 o 
   2   5   2      289.18      265.80     12.86 o 
   3   5   2      180.10      188.06     11.34 o 
   4   5   2       26.28       22.53      5.45 o 
   5   5   2      318.95      337.09     16.27 o 
   6   5   2       98.45      118.43     11.06 o 
   7   5   2        3.55        1.01      4.86 o 
   8   5   2       37.52       38.79      8.65 o 
   9   5   2       45.29       37.68      9.69 o 
  10   5   2        3.02       -1.07      6.35 o 
  11   5   2        3.36        2.14      8.15 o 
  12   5   2        6.42        6.55      8.66 o 
  13   5   2        9.39       -0.58      8.90 o 
 -13   6   2        0.94        1.18      8.08 o 
 -12   6   2        1.19       10.60      8.12 o 
 -11   6   2       32.42       10.32     15.89 o 
 -10   6   2        1.85       -0.29      7.90 o 
  -9   6   2       13.45        6.82      6.87 o 
  -8   6   2       23.89       33.11      8.34 o 
  -7   6   2       99.37      109.47     12.67 o 
  -6   6   2       81.65       74.49     10.57 o 
  -5   6   2       31.85       34.62      8.08 o 
  -4   6   2       57.41       42.49      5.94 o 
  -3   6   2       23.47       33.32      8.67 o 
  -2   6   2      166.80      174.71     14.17 o 
  -1   6   2      594.28      623.57     25.20 o 
   0   6   2        7.37        6.18      4.99 o 
   1   6   2       58.03       49.72      7.79 o 
   2   6   2       74.67       58.51     15.05 o 
   3   6   2        4.17       11.04      7.36 o 
   4   6   2       11.00       10.43      7.97 o 
   5   6   2        5.20       -1.19      6.99 o 
   6   6   2       16.54       23.10      9.65 o 
   7   6   2       17.24       16.62      9.14 o 
   8   6   2       19.92       10.95      9.72 o 
   9   6   2       80.37      104.74     17.73 o 
  10   6   2        1.26        3.98      8.76 o 
  11   6   2        8.78       20.71     12.79 o 
 -10   7   2       19.59       24.51     13.26 o 
  -9   7   2      109.04      153.01     21.85 o 
  -8   7   2       11.49        9.98      9.45 o 
  -7   7   2        1.50        9.96      9.49 o 
  -6   7   2       18.23       33.18     12.35 o 
  -5   7   2      100.47      118.66     17.34 o 
  -4   7   2       17.45       26.80      7.06 o 
  -3   7   2       81.78       89.29     10.15 o 
  -2   7   2        0.00       -1.55      3.85 o 
  -1   7   2        5.03       10.56      4.91 o 
   0   7   2       19.34       24.89      7.08 o 
   1   7   2       14.68       17.15      9.55 o 
   2   7   2       39.32       54.17     12.48 o 
   3   7   2       81.74      102.33     15.84 o 
   4   7   2       14.82       16.88     13.66 o 
   5   7   2       24.02       53.78     14.01 o 
   6   7   2      123.08      172.93     20.54 o 
   7   7   2       21.91       23.38     12.78 o 
   8   7   2       63.22       81.78     17.52 o 
  -5   8   2        0.36      -12.42     12.42 o 
  -4   8   2        6.33       21.36     16.55 o 
  -3   8   2        6.31        1.74      9.57 o 
  -2   8   2       16.51       34.74     11.16 o 
  -1   8   2        1.96       -2.63      6.55 o 
   0   8   2       44.56       63.06     11.03 o 
   1   8   2       11.31       19.18     20.71 o 
   2   8   2       43.91       56.98     24.52 o 
   3   8   2        1.44        8.20     21.19 o 
 -18   1   3        0.02       -2.50     11.65 o 
 -17   1   3        2.98        0.07      8.97 o 
 -16   1   3        8.51        7.19      8.36 o 
 -15   1   3       12.14        5.21      7.41 o 
 -14   1   3      374.07      388.82     19.88 o 
 -13   1   3        6.88        6.72      6.01 o 
 -12   1   3       22.27       22.36      6.61 o 
 -11   1   3      531.24      540.85     19.53 o 
 -10   1   3       21.16       27.21      4.99 o 
  -9   1   3        3.02        4.35      2.18 o 
  -8   1   3        1.54        0.60      1.92 o 
  -7   1   3        0.05        0.14      1.51 o 
  -6   1   3      268.04      285.89      6.66 o 
  -5   1   3      163.86      161.37      4.69 o 
  -4   1   3      880.42      826.09     10.27 o 
  -3   1   3       25.00       26.75      1.92 o 
  -2   1   3      211.58      218.00      7.06 o 
  -1   1   3      102.46      100.70      3.39 o 
   0   1   3      851.76      858.78     12.20 o 
   1   1   3     2035.43     2092.31     20.68 o 
   2   1   3      972.87      926.93     12.60 o 
   3   1   3     2155.88     2164.79     23.15 o 
   4   1   3      220.77      221.75      6.56 o 
   5   1   3      230.19      237.58      7.18 o 
   6   1   3     1284.01     1285.83     21.51 o 
   7   1   3       59.84       49.67      4.40 o 
   8   1   3       14.49       19.14      4.76 o 
   9   1   3       47.54       38.44      6.34 o 
  10   1   3        7.70       11.79      4.98 o 
  11   1   3        1.17        2.07      5.73 o 
  12   1   3       30.76       32.34     10.03 o 
  13   1   3        0.85        2.98      7.79 o 
  14   1   3       40.97       23.44     18.09 o 
  15   1   3        1.96        6.65      7.52 o 
  16   1   3       16.34        9.49     11.94 o 
 -18   2   3        2.50        0.16      9.11 o 
 -17   2   3       14.41        8.40      7.97 o 
 -16   2   3       60.60       39.71     20.67 o 
 -15   2   3       10.57        8.20      7.07 o 
 -14   2   3      225.96      226.78     16.10 o 
 -13   2   3       66.63       59.82      9.87 o 
 -12   2   3      557.32      560.87     21.48 o 
 -11   2   3        3.50        4.61      4.73 o 
 -10   2   3       43.52       42.98      6.80 o 
  -9   2   3        1.05        2.79      3.11 o 
  -8   2   3      131.56      122.86      5.92 o 
  -7   2   3      333.76      298.50      8.81 o 
  -6   2   3       27.00       24.37      3.33 o 
  -5   2   3     1947.11     2141.08     24.20 o 
  -4   2   3      146.42      139.50      5.00 o 
  -3   2   3       13.44       18.94      2.68 o 
  -2   2   3       34.16       33.43      3.27 o 
  -1   2   3       14.33       17.28      1.93 o 
   0   2   3       16.87       22.87      2.27 o 
   1   2   3       20.54       24.66      2.75 o 
   2   2   3        0.01        0.05      1.56 o 
   3   2   3      355.66      356.56      9.11 o 
   4   2   3      769.93      770.92     14.15 o 
   5   2   3      559.83      572.76     12.00 o 
   6   2   3      484.78      490.46     16.42 o 
   7   2   3      569.70      636.45     19.90 o 
   8   2   3       68.90       86.61      8.51 o 
   9   2   3      350.20      335.00     16.43 o 
  10   2   3       16.83       13.25      4.87 o 
  11   2   3       34.27       31.13      6.66 o 
  12   2   3        0.06       -0.42      5.48 o 
  13   2   3       22.31       31.58     14.22 o 
  14   2   3      146.06      180.36     32.67 o 
  15   2   3       38.84        9.47     21.59 o 
 -17   3   3       30.45       19.52      9.03 o 
 -16   3   3      131.01      156.72     21.56 o 
 -15   3   3        0.60        1.99      7.25 o 
 -14   3   3       28.16       30.96      8.94 o 
 -13   3   3        8.81        8.08      6.39 o 
 -12   3   3       21.83       27.54      7.49 o 
 -11   3   3        6.17        7.58      5.06 o 
 -10   3   3      405.51      360.22     16.09 o 
  -9   3   3      136.74      123.65      9.53 o 
  -8   3   3       21.74       15.39      4.09 o 
  -7   3   3        7.78        7.20      2.60 o 
  -6   3   3      512.12      522.88     12.89 o 
  -5   3   3       94.99      115.78      5.42 o 
  -4   3   3      210.07      223.08      8.07 o 
  -3   3   3     1985.36     2099.76     39.43 o 
  -2   3   3      133.22      125.10      7.10 o 
  -1   3   3      252.83      295.53      9.11 o 
   0   3   3       74.67       79.33      4.27 o 
   1   3   3       27.91       28.93      4.05 o 
   2   3   3        9.92       10.70      3.78 o 
   3   3   3       24.76       23.24      4.10 o 
   4   3   3      514.23      487.65     19.40 o 
   5   3   3      162.01      172.10      9.67 o 
   6   3   3       34.16       25.90      9.00 o 
   7   3   3      124.77      130.04      9.74 o 
   8   3   3        0.53        0.00      4.24 o 
   9   3   3       86.47      101.19     10.39 o 
  10   3   3       91.41       90.30     11.45 o 
  11   3   3        2.79        4.68      5.17 o 
  12   3   3       58.30       64.88      9.68 o 
  13   3   3        0.75       -1.40      6.22 o 
  14   3   3       38.07        8.77     24.60 o 
  15   3   3        0.00        8.76      9.71 o 
 -16   4   3       35.11        8.88     10.76 o 
 -15   4   3       11.36        1.04      5.51 o 
 -14   4   3       65.43       46.47     23.73 o 
 -13   4   3       37.26       45.95      9.56 o 
 -12   4   3        0.55        3.43      5.83 o 
 -11   4   3        0.34       -5.23      5.37 o 
 -10   4   3        0.04       -2.15      4.46 o 
  -9   4   3       14.90       22.86      5.89 o 
  -8   4   3        0.07       -1.74      3.37 o 
  -7   4   3      224.43      222.63     12.24 o 
  -6   4   3       89.55       98.24      6.83 o 
  -5   4   3       10.82        5.67      2.43 o 
  -4   4   3       10.96       11.78      3.18 o 
  -3   4   3      176.38      185.20      9.83 o 
  -2   4   3       79.97       77.10     14.59 o 
  -1   4   3       45.63       57.87      5.57 o 
   0   4   3      391.24      380.31     10.42 o 
   1   4   3      280.55      316.22     11.89 o 
   2   4   3       29.92       29.96      4.89 o 
   3   4   3      241.89      243.64     11.26 o 
   4   4   3      111.78      102.82      8.08 o 
   5   4   3       41.21       33.82      6.17 o 
   6   4   3        8.28       12.90      4.64 o 
   7   4   3       32.19       28.03      6.32 o 
   8   4   3        0.60        0.39      4.43 o 
   9   4   3       14.53       15.11      6.69 o 
  10   4   3      204.64      212.51     15.49 o 
  11   4   3      147.88      141.47     14.89 o 
  12   4   3       42.98       38.49      8.83 o 
  13   4   3       36.10       23.93     15.13 o 
  14   4   3        0.18        3.04      7.40 o 
 -15   5   3        3.20        9.24      8.62 o 
 -14   5   3        3.17        1.17      6.12 o 
 -13   5   3       12.12        7.86      9.17 o 
 -12   5   3       14.28       23.40      8.47 o 
 -11   5   3       87.06      112.40     14.89 o 
 -10   5   3       42.44       48.05      9.28 o 
  -9   5   3        1.70        3.68      5.82 o 
  -8   5   3        0.67       -0.36      6.09 o 
  -7   5   3      116.80      154.86     11.86 o 
  -6   5   3       27.36       33.83      6.69 o 
  -5   5   3       41.52       43.84      5.42 o 
  -4   5   3       17.48       18.10      4.40 o 
  -3   5   3       31.31       23.07      7.11 o 
  -2   5   3      172.79      194.67     13.98 o 
  -1   5   3      199.95      201.39     10.45 o 
   0   5   3      363.84      318.68     10.92 o 
   1   5   3      227.16      245.40     12.58 o 
   2   5   3        6.10        3.16      3.62 o 
   3   5   3        1.47       -5.23      5.23 o 
   4   5   3        2.29        3.26      4.22 o 
   5   5   3      242.62      229.58     13.23 o 
   6   5   3        6.20        9.90      5.25 o 
   7   5   3        1.66        1.34      5.54 o 
   8   5   3      256.93      270.36     16.72 o 
   9   5   3      181.25      176.96     16.28 o 
  10   5   3       11.69       19.47      8.65 o 
  11   5   3        2.15        5.78      8.32 o 
  12   5   3        0.27        7.20      7.68 o 
 -13   6   3       17.96       12.51     17.54 o 
 -12   6   3       27.93        4.83     24.92 o 
 -11   6   3        8.87        5.09      6.56 o 
 -10   6   3       19.92       11.43     11.30 o 
  -9   6   3        1.12        0.33      7.43 o 
  -8   6   3        3.47        9.77      6.93 o 
  -7   6   3       16.30       12.55      6.67 o 
  -6   6   3       42.29       34.90      8.18 o 
  -5   6   3       26.40       16.06      5.23 o 
  -4   6   3      213.96      242.84     13.54 o 
  -3   6   3      269.60      277.52     12.91 o 
  -2   6   3      188.05      202.59     10.83 o 
  -1   6   3        1.59        3.80      4.64 o 
   0   6   3        6.19        4.74      4.52 o 
   1   6   3       37.88       43.44      9.77 o 
   2   6   3       49.00       69.27     16.50 o 
   3   6   3        3.89       -3.19      5.30 o 
   4   6   3        4.97       13.02      7.64 o 
   5   6   3       14.74       16.02      8.27 o 
   6   6   3        2.97       10.84      8.41 o 
   7   6   3       65.68      100.50     25.73 o 
   8   6   3        0.46       -0.26      8.56 o 
   9   6   3        9.32       27.57     11.44 o 
  10   6   3       30.77       29.30     15.49 o 
 -10   7   3        3.34       -5.57      7.71 o 
  -9   7   3        8.08        1.42     23.41 o 
  -8   7   3       28.49       18.20     36.01 o 
  -7   7   3       33.45       27.66     13.74 o 
  -6   7   3        1.75        8.78      8.94 o 
  -5   7   3        1.94       -2.50      6.23 o 
  -4   7   3       18.30       21.55      7.24 o 
  -3   7   3       62.72       57.57      9.68 o 
  -2   7   3      103.45       94.65     12.90 o 
  -1   7   3       32.81       39.17     12.48 o 
   0   7   3       34.04       41.20     12.58 o 
   1   7   3       11.79        4.75     15.17 o 
   2   7   3       23.19       30.19     18.41 o 
   3   7   3       34.61       38.69     18.94 o 
   4   7   3       33.21       30.04     18.80 o 
   5   7   3      202.35      254.41     26.81 o 
   6   7   3       27.34       39.28     13.43 o 
   7   7   3        0.66        2.47     10.95 o 
  -5   8   3        1.15        2.07     14.08 o 
  -4   8   3        9.01       16.01     13.29 o 
  -3   8   3       17.37       22.51     10.71 o 
  -2   8   3        0.10       -0.80      8.65 o 
  -1   8   3       11.84       14.38     10.33 o 
   0   8   3        8.10        7.58     13.54 o 
   1   8   3       51.07       64.53     17.31 o 
   2   8   3       24.62       43.23     16.36 o 
 -19   0   4       52.94       56.54     25.02 o 
 -18   0   4       14.67       24.49     19.09 o 
 -17   0   4       41.08       44.38     20.33 o 
 -16   0   4      193.20      221.10     21.87 o 
 -15   0   4       17.44       12.41      9.03 o 
 -14   0   4      101.13      105.38     15.59 o 
 -13   0   4      368.12      327.67     23.16 o 
 -12   0   4      164.94      154.68     19.59 o 
 -11   0   4      239.28      219.69     15.14 o 
 -10   0   4      107.10       95.06      7.34 o 
  -9   0   4      962.45      935.93     21.10 o 
  -8   0   4     4636.80     4531.77     56.27 o 
  -7   0   4     7648.65     8053.99     86.09 o 
  -6   0   4      719.80      764.33     15.82 o 
  -5   0   4       17.77       13.66      2.75 o 
  -4   0   4     3164.89     3165.38     61.20 o 
  -3   0   4     1570.61     1530.45     22.60 o 
  -2   0   4     3625.39     3624.86     47.67 o 
  -1   0   4     4221.23     4326.99    104.25 o 
   0   0   4     8385.19     8948.29    107.24 o 
   1   0   4     1859.32     1761.62     30.15 o 
   2   0   4     2931.91     3068.40     46.81 o 
   3   0   4     2258.64     2291.25     39.62 o 
   4   0   4       90.50       64.05      6.90 o 
   5   0   4     1205.37     1187.65     28.30 o 
   6   0   4      509.64      480.71     17.99 o 
   7   0   4      726.49      804.15     67.54 o 
   8   0   4      224.45      227.72     40.65 o 
   9   0   4        8.56        9.52      5.80 o 
  10   0   4        0.21       -1.65      5.90 o 
  11   0   4       42.85       67.66     16.73 o 
  12   0   4       48.97       34.23     14.43 o 
  13   0   4       18.80       16.20     11.60 o 
  15   0   4        1.04       -1.39      8.65 o 
 -19   1   4       12.82       20.25     15.36 o 
 -18   1   4        4.58       10.06     11.25 o 
 -17   1   4       64.09       61.96     14.47 o 
 -16   1   4      125.85      139.91     16.02 o 
 -15   1   4      286.89      311.63     18.88 o 
 -14   1   4      187.11      198.27     17.37 o 
 -13   1   4       40.18       39.09      8.36 o 
 -12   1   4       20.04       14.84      5.02 o 
 -11   1   4      218.26      223.96     10.83 o 
 -10   1   4      128.90      129.53      6.38 o 
  -9   1   4      464.00      447.42     10.02 o 
  -8   1   4      239.98      270.94      7.47 o 
  -7   1   4        0.20       -0.23      1.56 o 
  -6   1   4      370.70      353.77      7.49 o 
  -5   1   4      141.01      127.61      4.73 o 
  -4   1   4      596.19      574.14      7.88 o 
  -3   1   4     6062.65     5924.18     92.39 o 
  -2   1   4       66.82       64.07      5.67 o 
  -1   1   4     1803.68     1743.14     19.79 o 
   0   1   4     2002.44     1906.33     22.17 o 
   1   1   4        0.32        0.82      1.48 o 
   2   1   4     2373.90     2312.29     42.46 o 
   3   1   4      989.34      923.93     15.86 o 
   4   1   4     1244.50     1197.04     19.22 o 
   5   1   4     1212.16     1285.80     24.32 o 
   6   1   4        0.95       -1.54      2.32 o 
   7   1   4        0.39       -2.09      2.09 o 
   8   1   4        4.80        5.98      3.86 o 
   9   1   4        0.47        7.49      4.25 o 
  10   1   4      239.61      225.06     13.46 o 
  11   1   4      257.10      281.36     35.00 o 
  12   1   4       21.79       21.48      8.32 o 
  13   1   4      104.34      114.40     23.19 o 
  15   1   4       26.70       -5.83      5.83 o 
 -18   2   4       30.33       21.18     15.66 o 
 -17   2   4       51.57       24.11     25.00 o 
 -16   2   4       13.49       16.58      8.49 o 
 -15   2   4        0.26       -1.06      6.42 o 
 -14   2   4        0.07       -0.85      5.84 o 
 -13   2   4       67.40       85.60     18.03 o 
 -12   2   4      290.50      293.58     16.74 o 
 -11   2   4     1440.88     1399.62     32.16 o 
 -10   2   4     1280.70     1233.73     28.49 o 
  -9   2   4      292.38      277.75      9.46 o 
  -8   2   4     1203.11     1188.07     21.25 o 
  -7   2   4     1182.01     1142.29     17.44 o 
  -6   2   4      620.94      609.78     11.74 o 
  -5   2   4       27.23       46.68      3.42 o 
  -4   2   4      374.07      351.93      7.81 o 
  -3   2   4      158.59      182.84      6.89 o 
  -2   2   4      446.02      435.87      7.20 o 
  -1   2   4      265.22      258.48      5.57 o 
   0   2   4      107.32       95.47      3.85 o 
   1   2   4      109.72      109.06      4.53 o 
   2   2   4      462.26      429.79      9.27 o 
   3   2   4     4501.55     4537.98     42.95 o 
   4   2   4     1018.26      969.81     15.78 o 
   5   2   4       31.72       34.20      3.69 o 
   6   2   4      134.61      131.57      6.58 o 
   7   2   4       24.11       25.39      4.69 o 
   8   2   4       86.43       85.00      8.07 o 
   9   2   4      115.09      105.95      9.14 o 
  10   2   4       90.53      111.24     12.16 o 
  11   2   4        3.05        6.91      6.16 o 
  12   2   4       53.31       68.81     13.52 o 
  13   2   4       39.38       25.41     10.96 o 
  14   2   4       19.35        2.50     10.40 o 
  15   2   4       21.24       -0.99      7.57 o 
 -18   3   4       94.66      118.73     22.02 o 
 -17   3   4       33.42        8.24     22.32 o 
 -16   3   4        5.12        0.98      6.76 o 
 -15   3   4       50.68       56.33     11.14 o 
 -14   3   4       48.09       43.41     10.10 o 
 -13   3   4        0.03        6.99      6.20 o 
 -12   3   4       10.46        1.39      5.43 o 
 -11   3   4        1.30        3.09      4.64 o 
 -10   3   4       25.01       27.00      6.43 o 
  -9   3   4      101.80      101.19      8.91 o 
  -8   3   4       16.38       11.25      3.13 o 
  -7   3   4      259.72      256.06      9.72 o 
  -6   3   4      216.79      244.29      8.92 o 
  -5   3   4        7.35       14.94      2.83 o 
  -4   3   4     4117.70     4194.09     40.34 o 
  -3   3   4      489.15      476.88     12.79 o 
  -2   3   4       19.36       18.55      3.98 o 
  -1   3   4     1101.55     1057.46     13.27 o 
   0   3   4     1983.65     1923.25     46.56 o 
   1   3   4     1233.45     1208.33     18.51 o 
   2   3   4      167.85      141.42      6.54 o 
   3   3   4      370.94      359.35     11.38 o 
   4   3   4       36.82       46.54      4.66 o 
   5   3   4      253.94      255.35     15.20 o 
   6   3   4      168.26      172.09     20.27 o 
   7   3   4       99.95      100.37      8.34 o 
   8   3   4       52.86       53.15      7.44 o 
   9   3   4       69.98       69.08      8.64 o 
  10   3   4       12.25       20.99      6.19 o 
  11   3   4       70.35       73.98      9.98 o 
  12   3   4      285.46      296.44     19.57 o 
  13   3   4        4.58        5.18      6.23 o 
  14   3   4        6.03       11.79      8.19 o 
 -16   4   4        8.09        5.17      7.76 o 
 -15   4   4       61.20       18.28     19.76 o 
 -14   4   4      253.03      234.97     45.35 o 
 -13   4   4       29.84       39.94      9.27 o 
 -12   4   4      126.13      151.98     13.60 o 
 -11   4   4      325.70      345.67     17.71 o 
 -10   4   4      254.46      231.93     13.93 o 
  -9   4   4      142.62      140.88     10.77 o 
  -8   4   4      678.04      689.00     21.65 o 
  -7   4   4      554.69      524.87     14.95 o 
  -6   4   4      159.89      143.62      6.97 o 
  -5   4   4      716.78      740.82     16.66 o 
  -4   4   4        0.03       -1.08      2.03 o 
  -3   4   4       15.91       14.06      4.20 o 
  -2   4   4       79.35       83.58      5.40 o 
  -1   4   4      822.12      827.66     14.23 o 
   0   4   4     1235.03     1215.27     21.46 o 
   1   4   4        4.59        3.69      2.90 o 
   2   4   4      139.85      133.55      8.20 o 
   3   4   4        2.89        2.21      4.75 o 
   4   4   4      354.65      364.61     14.74 o 
   5   4   4       11.28        8.46      4.18 o 
   6   4   4      162.91      190.22     12.03 o 
   7   4   4       82.68       81.24     10.15 o 
   8   4   4       76.57       84.59     10.87 o 
   9   4   4      176.61      190.53     12.62 o 
  10   4   4       13.68       12.61      6.28 o 
  11   4   4       60.48       59.61      9.84 o 
  12   4   4       28.48       28.75      8.86 o 
  13   4   4        0.81        6.16      7.81 o 
 -15   5   4        0.05        0.29      6.82 o 
 -14   5   4        3.17       -1.33      6.38 o 
 -13   5   4       10.62        3.83     18.30 o 
 -12   5   4       40.17       54.10     13.03 o 
 -11   5   4       45.74       48.96      9.25 o 
 -10   5   4        1.27       -2.19      5.70 o 
  -9   5   4        1.76        4.09      4.84 o 
  -8   5   4        5.33        1.41      4.58 o 
  -7   5   4      155.48      147.88     11.48 o 
  -6   5   4        0.03        0.44      3.09 o 
  -5   5   4       40.51       49.96      6.18 o 
  -4   5   4      321.25      329.70     14.31 o 
  -3   5   4      182.53      178.72     15.10 o 
  -2   5   4       11.82        9.88      3.18 o 
  -1   5   4      367.36      388.64     12.66 o 
   0   5   4      392.79      409.78     16.76 o 
   1   5   4      883.26      877.10     61.30 o 
   2   5   4      356.85      350.34     20.24 o 
   3   5   4        1.18        3.95      5.39 o 
   4   5   4       21.52       25.77      8.22 o 
   5   5   4       67.99       71.37     11.89 o 
   6   5   4        5.18        8.83      6.72 o 
   7   5   4      194.59      198.03     17.69 o 
   8   5   4        0.15       -2.66      6.54 o 
   9   5   4        2.00       -1.27      6.37 o 
  10   5   4       22.24       22.79      9.24 o 
  11   5   4        4.16        5.66      7.94 o 
  12   5   4       10.10       15.44     10.67 o 
 -13   6   4       39.34        9.14     36.80 o 
 -12   6   4       30.99       17.04     29.17 o 
 -11   6   4       51.57       29.24     29.45 o 
 -10   6   4       26.77       19.27      9.96 o 
  -9   6   4        6.68        7.48      7.98 o 
  -8   6   4      107.70      145.25     16.48 o 
  -7   6   4        0.31        3.78      6.87 o 
  -6   6   4       25.63       36.17      7.80 o 
  -5   6   4      265.55      294.68     13.65 o 
  -4   6   4       96.09      113.27     11.27 o 
  -3   6   4       25.61       17.28      7.19 o 
  -2   6   4        0.01        6.93      7.02 o 
  -1   6   4      179.21      184.56     10.26 o 
   0   6   4       14.80        7.81      5.38 o 
   1   6   4        7.02       12.08      5.79 o 
   2   6   4        0.73        5.02      5.96 o 
   3   6   4      123.45      150.75     16.30 o 
   4   6   4       29.91       34.59     10.44 o 
   5   6   4        7.01        8.90      8.32 o 
   6   6   4       19.43       28.26     10.87 o 
   7   6   4        8.35       12.22      8.44 o 
   8   6   4       11.51       17.57      8.89 o 
   9   6   4       15.77       31.45     10.70 o 
  10   6   4        0.50        1.37      9.81 o 
 -10   7   4       13.98        0.19      8.18 o 
  -9   7   4        0.14       -2.20      6.75 o 
  -8   7   4        2.33       -6.43      6.43 o 
  -7   7   4        2.25        0.77      7.41 o 
  -6   7   4        9.05        6.93      8.39 o 
  -5   7   4       34.35       50.68      9.59 o 
  -4   7   4        7.85       22.81     12.95 o 
  -3   7   4        0.79        0.65      5.39 o 
  -2   7   4        0.85        4.69      9.74 o 
  -1   7   4       18.27       24.06     10.53 o 
   0   7   4        3.37        6.28      9.00 o 
   1   7   4        0.32        2.15      8.98 o 
   2   7   4       12.53       16.67     11.26 o 
   3   7   4        0.04        2.96      8.31 o 
   4   7   4       22.46        9.29     24.58 o 
   5   7   4       18.84       12.21     11.24 o 
   6   7   4        2.05       -3.66      7.47 o 
   7   7   4        9.03        1.06     10.28 o 
  -5   8   4        0.11        5.29     10.58 o 
  -4   8   4       15.06       14.13      8.36 o 
  -3   8   4       48.81       52.66     13.13 o 
  -2   8   4        0.15       13.71      7.46 o 
  -1   8   4        1.33        5.80      7.25 o 
   0   8   4       21.25       30.51     14.34 o 
   1   8   4        0.08        3.28     11.91 o 
 -19   1   5        0.22       -7.65     11.06 o 
 -18   1   5       20.82       31.59     11.71 o 
 -17   1   5       52.13       55.09     12.37 o 
 -16   1   5        2.89       -0.95      7.50 o 
 -15   1   5       20.91       24.41      8.19 o 
 -14   1   5        2.04        6.62      6.48 o 
 -13   1   5       21.02       26.19      6.18 o 
 -12   1   5       31.50       36.34      6.31 o 
 -11   1   5      249.88      227.38      8.34 o 
 -10   1   5      525.99      513.94     11.35 o 
  -9   1   5        1.45        2.34      1.96 o 
  -8   1   5       13.57        7.74      2.17 o 
  -7   1   5      306.46      321.32      9.58 o 
  -6   1   5        0.57        0.55      1.46 o 
  -5   1   5       19.22       23.65      2.16 o 
  -4   1   5      269.52      242.71      4.77 o 
  -3   1   5      474.89      472.86      8.85 o 
  -2   1   5       16.03       10.40      2.58 o 
  -1   1   5     1368.29     1422.39     18.21 o 
   0   1   5      454.64      445.86      9.65 o 
   1   1   5        0.34        1.98      1.80 o 
   2   1   5      457.78      441.86     11.35 o 
   3   1   5       76.86       88.43      5.41 o 
   4   1   5     1971.84     2055.06     28.36 o 
   5   1   5      668.71      670.34     15.30 o 
   6   1   5        1.41        4.12      2.86 o 
   7   1   5       26.44       28.97      4.70 o 
   8   1   5       22.11       25.93      5.75 o 
   9   1   5      114.38      114.11     10.40 o 
  10   1   5       62.39       62.29     12.45 o 
  11   1   5        1.42        1.06      5.23 o 
  12   1   5       29.57       43.63     10.85 o 
  13   1   5       27.41        0.55      5.80 o 
  14   1   5        0.23        5.58      6.24 o 
 -18   2   5        3.14        6.13     10.85 o 
 -17   2   5       18.41       17.16     10.52 o 
 -16   2   5       39.80       48.48     11.19 o 
 -15   2   5       71.31       85.31     12.24 o 
 -14   2   5        0.10       -1.03      5.85 o 
 -13   2   5      420.83      409.82     18.86 o 
 -12   2   5       13.71       14.74      5.89 o 
 -11   2   5       25.38       24.09      6.17 o 
 -10   2   5      206.14      201.89      8.79 o 
  -9   2   5      591.58      589.48     13.12 o 
  -8   2   5      159.56      166.59      6.88 o 
  -7   2   5      232.20      222.20      7.49 o 
  -6   2   5      345.23      357.96      8.94 o 
  -5   2   5        5.78        2.37      1.65 o 
  -4   2   5       55.32       63.60      4.68 o 
  -3   2   5     2433.27     2632.78     23.52 o 
  -2   2   5      673.00      695.12     13.06 o 
  -1   2   5      124.17      132.91      5.41 o 
   0   2   5      173.47      155.35      6.26 o 
   1   2   5       40.87       53.77      3.78 o 
   2   2   5      150.08      159.70      9.30 o 
   3   2   5      423.55      427.92     12.18 o 
   4   2   5      204.55      177.09      6.94 o 
   5   2   5      124.73      117.90      6.08 o 
   6   2   5      122.11      106.17      8.74 o 
   7   2   5      287.01      284.82     14.12 o 
   8   2   5       32.35       36.63      6.72 o 
   9   2   5        5.30        5.32      4.42 o 
  10   2   5       50.05       66.38      9.83 o 
  11   2   5       11.95       17.31      7.05 o 
  12   2   5       24.55       19.18     11.21 o 
  13   2   5       15.65       12.32      9.34 o 
  14   2   5       10.44       11.86     15.27 o 
 -18   3   5        5.49       -5.19      8.37 o 
 -17   3   5        5.55       -0.53      7.02 o 
 -16   3   5        9.26        5.49      7.49 o 
 -15   3   5       66.18       63.14     11.52 o 
 -14   3   5      113.60      114.43     13.55 o 
 -13   3   5      641.14      654.82     24.51 o 
 -12   3   5        0.19        0.39      4.86 o 
 -11   3   5      372.10      377.22     17.06 o 
 -10   3   5       13.37       20.49      5.48 o 
  -9   3   5        0.79        3.14      3.75 o 
  -8   3   5        0.05        0.69      2.41 o 
  -7   3   5      623.84      621.05     13.53 o 
  -6   3   5      146.98      161.74      6.22 o 
  -5   3   5       71.09       83.78      5.07 o 
  -4   3   5       13.49       15.08      3.13 o 
  -3   3   5       72.12       78.01      6.85 o 
  -2   3   5       29.85       24.12      2.57 o 
  -1   3   5       49.08       59.89      3.68 o 
   0   3   5       62.63       62.98      4.18 o 
   1   3   5      212.88      205.86      7.04 o 
   2   3   5        2.06        1.41      1.94 o 
   3   3   5       59.08       58.69      4.67 o 
   4   3   5       42.68       45.94      4.69 o 
   5   3   5      360.08      381.73     13.47 o 
   6   3   5       17.36       20.28      4.66 o 
   7   3   5      498.13      501.01     17.01 o 
   8   3   5        8.73        1.65      4.07 o 
   9   3   5        0.71       -2.13      4.27 o 
  10   3   5       23.91       26.77      9.01 o 
  11   3   5        9.83       16.17      7.79 o 
  12   3   5       21.01       31.86      9.98 o 
  13   3   5        7.44        1.09     10.08 o 
 -17   4   5        8.59       -1.90     17.29 o 
 -16   4   5       10.17        8.86      9.41 o 
 -15   4   5        2.23       -5.44      7.40 o 
 -14   4   5        4.97        3.61      7.91 o 
 -13   4   5        0.70        1.26      7.05 o 
 -12   4   5        3.36        2.59      6.28 o 
 -11   4   5      105.08      123.94     12.77 o 
 -10   4   5        9.63        9.50      8.03 o 
  -9   4   5      504.49      499.69     18.78 o 
  -8   4   5       87.54       85.86      8.98 o 
  -7   4   5       15.29       18.76      4.12 o 
  -6   4   5      160.38      148.28      7.23 o 
  -5   4   5       56.43       70.78      6.12 o 
  -4   4   5      408.21      416.89     14.39 o 
  -3   4   5       77.32       80.14      5.42 o 
  -2   4   5        5.49        9.88      2.70 o 
  -1   4   5      177.53      165.34      7.21 o 
   0   4   5      466.90      454.92     15.66 o 
   1   4   5       50.24       53.75      5.33 o 
   2   4   5       35.17       40.03      5.16 o 
   3   4   5       28.03       17.54      4.39 o 
   4   4   5       25.92       18.85      4.92 o 
   5   4   5      189.84      197.13     10.56 o 
   6   4   5        0.00       -0.92      3.51 o 
   7   4   5        0.36       -0.60      3.95 o 
   8   4   5       67.32       67.47      9.17 o 
   9   4   5        7.06        0.20      5.43 o 
  10   4   5       23.14       31.32      7.87 o 
  11   4   5       23.59       29.17      8.59 o 
  12   4   5        0.01        5.44      8.82 o 
 -15   5   5       27.24       -6.95      6.95 o 
 -14   5   5        3.30       -6.08      6.08 o 
 -13   5   5        3.88       -0.47      7.81 o 
 -12   5   5       81.69      113.13     17.77 o 
 -11   5   5      100.56      109.66     16.39 o 
 -10   5   5       26.08       33.73     10.36 o 
  -9   5   5        0.05        0.26      5.72 o 
  -8   5   5       72.94       98.23     14.40 o 
  -7   5   5       54.65       44.01     10.44 o 
  -6   5   5       12.20        7.57      3.41 o 
  -5   5   5      101.95       82.47      7.51 o 
  -4   5   5      121.72      111.83     10.92 o 
  -3   5   5       68.39       64.62      5.80 o 
  -2   5   5      230.36      201.96      9.01 o 
  -1   5   5      266.74      269.26     13.84 o 
   0   5   5       37.43       26.74      6.15 o 
   1   5   5       63.60       70.42     14.81 o 
   2   5   5       35.09       38.68      7.42 o 
   3   5   5       75.18       81.94      9.63 o 
   4   5   5      151.07      173.79     12.86 o 
   5   5   5        7.60        7.66      5.90 o 
   6   5   5        5.93       14.31      6.83 o 
   7   5   5        5.33        1.85      6.94 o 
   8   5   5       10.65       12.01      7.71 o 
   9   5   5        0.97       -4.69      6.93 o 
  10   5   5       25.03       19.92      9.15 o 
  11   5   5       16.62       14.06     10.81 o 
 -13   6   5       61.91       15.68     29.20 o 
 -12   6   5       17.66       12.74     12.20 o 
 -11   6   5        8.08        8.84     10.05 o 
 -10   6   5        0.07        7.07      8.15 o 
  -9   6   5       19.12       16.44      9.71 o 
  -8   6   5       26.14       11.42      8.47 o 
  -7   6   5       15.19       19.64      8.78 o 
  -6   6   5        7.27        5.97      5.20 o 
  -5   6   5       81.80      100.99     11.24 o 
  -4   6   5       52.22       66.13      9.37 o 
  -3   6   5       23.42       24.45      9.47 o 
  -2   6   5       93.91       89.95     15.55 o 
  -1   6   5      261.51      277.65     20.81 o 
   0   6   5       90.16       88.86     14.72 o 
   1   6   5        5.72        0.34     12.95 o 
   2   6   5        9.84       12.17      9.07 o 
   3   6   5       12.12       18.46      9.46 o 
   4   6   5       16.18       -3.61      7.65 o 
   5   6   5       15.36        2.23      7.25 o 
   6   6   5       22.04       36.57     16.48 o 
   7   6   5       89.95      111.35     22.62 o 
   8   6   5        0.15        5.45      8.32 o 
   9   6   5        1.49        1.05      8.06 o 
 -10   7   5        0.79        4.54     11.35 o 
  -9   7   5       28.83       19.22     19.21 o 
  -8   7   5        0.02        3.35      7.94 o 
  -7   7   5        0.91       -5.35      5.35 o 
  -6   7   5        0.12        0.59      4.91 o 
  -5   7   5        1.35        5.35      6.13 o 
  -4   7   5       29.60       24.50      7.96 o 
  -3   7   5        0.04       -4.70      5.61 o 
  -2   7   5        8.94       -1.44      8.33 o 
  -1   7   5        0.60        1.64      8.51 o 
   0   7   5        8.26       12.55     10.45 o 
   1   7   5       21.51       34.11     12.50 o 
   2   7   5        7.56        0.61      8.36 o 
   3   7   5       47.70       25.11     38.14 o 
   4   7   5        1.04       -0.97      7.70 o 
   5   7   5       26.04       21.89     34.97 o 
   6   7   5        1.14       -4.04      7.94 o 
  -4   8   5        2.14        6.03      6.07 o 
  -3   8   5       16.66       16.80     10.71 o 
  -2   8   5       11.43        9.68      8.18 o 
  -1   8   5        0.06        3.88     12.05 o 
   0   8   5       27.13       45.93     19.22 o 
 -19   0   6       27.36       19.80     22.04 o 
 -18   0   6       25.06       40.31     15.70 o 
 -17   0   6       27.75       41.83     13.65 o 
 -16   0   6        0.49       -3.29      8.87 o 
 -15   0   6      190.33      200.14     28.31 o 
 -14   0   6      635.84      680.20     30.03 o 
 -13   0   6     1061.49     1016.22     26.87 o 
 -12   0   6       37.09       28.67      5.97 o 
 -11   0   6      742.66      725.60     20.34 o 
 -10   0   6      407.37      376.39     13.89 o 
  -9   0   6      214.38      246.02     10.68 o 
  -8   0   6      292.68      333.49     11.75 o 
  -7   0   6        1.72        1.75      2.50 o 
  -6   0   6      141.31      195.96      8.00 o 
  -5   0   6      791.05      828.65     15.88 o 
  -4   0   6      447.93      516.75     15.96 o 
  -3   0   6       54.89       95.72      8.06 o 
  -2   0   6     2210.85     2232.72     35.95 o 
  -1   0   6     2411.83     2556.84     65.83 o 
   0   0   6      456.88      432.57     14.36 o 
   1   0   6     3545.84     3474.81     54.30 o 
   2   0   6        8.84       16.77      4.51 o 
   3   0   6     1929.70     1973.45     64.27 o 
   4   0   6      595.03      582.51     23.44 o 
   5   0   6      106.15       87.77      9.17 o 
   6   0   6      131.32      142.92     11.63 o 
   7   0   6      537.80      519.41     21.66 o 
   8   0   6      492.77      537.17     22.83 o 
   9   0   6       17.13        8.50      8.47 o 
  10   0   6       40.09       41.78     14.64 o 
  11   0   6        7.12       13.01     11.18 o 
  13   0   6       93.81       10.50      8.91 o 
  14   0   6        0.41        2.89      9.53 o 
 -19   1   6       16.70       25.25     12.41 o 
 -18   1   6       78.05       83.41     14.85 o 
 -17   1   6       90.99      118.39     15.55 o 
 -16   1   6        7.30        1.43      6.83 o 
 -15   1   6       59.39       52.55      9.00 o 
 -14   1   6        1.51        1.48      5.25 o 
 -13   1   6        2.04        6.45      4.60 o 
 -12   1   6      151.96      143.40      7.06 o 
 -11   1   6      132.64      137.00      6.50 o 
 -10   1   6      611.73      631.62     12.86 o 
  -9   1   6      349.96      328.68      8.76 o 
  -8   1   6      773.74      724.50     12.43 o 
  -7   1   6     3296.19     3419.69     31.49 o 
  -6   1   6     2246.01     2314.36     26.50 o 
  -5   1   6     4614.18     4730.35     36.43 o 
  -4   1   6      336.12      305.26      9.67 o 
  -3   1   6        5.91        9.41      2.78 o 
  -2   1   6      581.58      533.55      9.67 o 
  -1   1   6      156.97      132.65      7.08 o 
   0   1   6     1178.73     1200.79     18.34 o 
   1   1   6        0.96        2.35      2.04 o 
   2   1   6      417.89      437.99     13.50 o 
   3   1   6       96.67       95.73      7.96 o 
   4   1   6      382.55      376.54     17.70 o 
   5   1   6       99.13       88.11      6.54 o 
   6   1   6      320.56      331.33     11.83 o 
   7   1   6      143.06      121.10      9.55 o 
   8   1   6       13.58       12.72      4.60 o 
   9   1   6       91.43      108.90     10.37 o 
  10   1   6       16.05       22.24      8.60 o 
  11   1   6       20.05       23.06     10.96 o 
  12   1   6       36.96       16.36     16.81 o 
  13   1   6       14.08        4.79      7.78 o 
  14   1   6       28.31        1.96      6.50 o 
 -19   2   6        2.76        9.52     11.92 o 
 -18   2   6       22.21       30.29     12.22 o 
 -17   2   6       74.99       71.61     13.44 o 
 -16   2   6      142.21      151.97     16.05 o 
 -15   2   6       42.32       44.81      9.95 o 
 -14   2   6      190.64      187.84     14.50 o 
 -13   2   6       44.65       43.27      9.50 o 
 -12   2   6       95.75       88.61     10.02 o 
 -11   2   6       28.64       26.70      5.09 o 
 -10   2   6      309.09      299.69      9.92 o 
  -9   2   6      598.83      571.58     13.13 o 
  -8   2   6      805.58      799.35     15.54 o 
  -7   2   6      207.49      215.12      7.30 o 
  -6   2   6        0.62        0.33      1.61 o 
  -5   2   6      299.14      343.78      7.50 o 
  -4   2   6        3.26        5.35      2.73 o 
  -3   2   6      288.25      279.25     18.09 o 
  -2   2   6     1985.97     2070.47     25.20 o 
  -1   2   6     1842.30     1775.63     23.74 o 
   0   2   6      309.88      270.35      8.65 o 
   1   2   6       18.14       15.74      3.05 o 
   2   2   6     1469.23     1394.68     22.69 o 
   3   2   6      539.36      514.89     13.47 o 
   4   2   6      806.38      764.48     17.05 o 
   5   2   6      831.94      789.82     18.60 o 
   6   2   6      928.52      909.83     25.12 o 
   7   2   6        7.28       10.83      4.40 o 
   8   2   6        0.02        0.69      4.08 o 
   9   2   6       13.83       11.13      5.58 o 
  10   2   6        1.50        2.77      5.59 o 
  11   2   6        7.75       10.03      7.57 o 
  12   2   6       24.87       14.29     12.41 o 
  13   2   6       45.40        0.29      5.81 o 
 -18   3   6       22.29       11.72     14.33 o 
 -17   3   6        1.78        5.98      7.95 o 
 -16   3   6      196.38      250.03     23.20 o 
 -15   3   6      176.68      189.06     15.75 o 
 -14   3   6      157.74      165.38     14.32 o 
 -13   3   6      160.89      165.99     13.59 o 
 -12   3   6       69.92       71.91      9.70 o 
 -11   3   6      404.79      403.14     17.23 o 
 -10   3   6     1338.01     1314.53     30.02 o 
  -9   3   6      692.92      693.87     15.58 o 
  -8   3   6      600.41      604.01     13.87 o 
  -7   3   6      196.22      194.50      6.98 o 
  -6   3   6      555.80      513.17     11.46 o 
  -5   3   6      746.23      740.78     16.73 o 
  -4   3   6      135.16      107.00      5.64 o 
  -3   3   6       75.88       87.55      5.28 o 
  -2   3   6      352.27      333.24      9.69 o 
  -1   3   6     1151.22     1100.06     24.90 o 
   0   3   6      349.58      356.33     10.80 o 
   1   3   6      142.50      137.50      7.73 o 
   2   3   6        8.39        9.49      2.63 o 
   3   3   6       10.65       12.83      3.11 o 
   4   3   6       10.96        6.65      2.75 o 
   5   3   6      276.64      260.74     11.50 o 
   6   3   6       44.35       59.52      7.13 o 
   7   3   6       52.86       47.08      8.51 o 
   8   3   6        1.00        4.83      4.95 o 
   9   3   6      104.30      123.31     13.55 o 
  10   3   6       91.00      104.47     13.28 o 
  11   3   6       16.87       17.14      8.79 o 
  12   3   6       59.73       67.94     15.45 o 
  13   3   6       32.31       47.58     19.64 o 
 -17   4   6       47.49       12.16     16.95 o 
 -16   4   6       19.84       -1.55      8.06 o 
 -15   4   6        2.60        1.27      8.46 o 
 -14   4   6        1.98        4.50      9.43 o 
 -13   4   6       19.22       21.31      9.81 o 
 -12   4   6      348.19      362.37     24.63 o 
 -11   4   6      122.88      128.23     14.84 o 
 -10   4   6      364.91      380.75     23.51 o 
  -9   4   6      428.26      442.64     17.71 o 
  -8   4   6      458.15      437.45     25.09 o 
  -7   4   6       27.03       33.69      4.91 o 
  -6   4   6        0.85        6.60      3.38 o 
  -5   4   6      111.71      105.92      6.58 o 
  -4   4   6        2.88        3.64      2.15 o 
  -3   4   6      426.96      406.52     11.51 o 
  -2   4   6        7.71        5.21      2.87 o 
  -1   4   6      130.10      122.56      7.99 o 
   0   4   6      155.14      162.94     11.99 o 
   1   4   6      632.00      633.90     18.70 o 
   2   4   6     2718.82     2735.75     47.76 o 
   3   4   6      296.31      332.38     12.73 o 
   4   4   6       65.57       62.63      8.78 o 
   5   4   6      209.23      216.19     14.24 o 
   6   4   6       10.51       21.68      6.88 o 
   7   4   6       62.48       56.14      9.88 o 
   8   4   6        1.66       13.13      6.93 o 
   9   4   6        2.59       -1.49      6.83 o 
  10   4   6       40.67       46.22     10.97 o 
  11   4   6        0.92        4.60      8.36 o 
  12   4   6        0.00       -2.27      9.50 o 
 -15   5   6       16.58        9.00      9.53 o 
 -14   5   6       69.69        9.69     32.40 o 
 -13   5   6        1.96        7.03      9.85 o 
 -12   5   6        1.60       -8.32      8.32 o 
 -11   5   6      168.73      176.66     24.85 o 
 -10   5   6       44.77       53.84     14.44 o 
  -9   5   6       68.99       64.27     12.10 o 
  -8   5   6      374.69      387.57     27.55 o 
  -7   5   6       48.77       49.23      6.85 o 
  -6   5   6       96.10      102.61      9.83 o 
  -5   5   6      199.39      208.82     12.65 o 
  -4   5   6      224.69      241.53     17.38 o 
  -3   5   6        0.17       -6.05      8.82 o 
  -2   5   6       27.63       21.44      8.25 o 
  -1   5   6       14.53       17.57      7.52 o 
   0   5   6      583.17      616.72     39.87 o 
   1   5   6        0.02       -0.08      6.14 o 
   2   5   6       96.31      119.16     10.57 o 
   3   5   6        2.66        4.95      5.05 o 
   4   5   6      104.83      108.93     11.73 o 
   5   5   6        1.38        4.94      5.77 o 
   6   5   6      121.15      137.68     13.86 o 
   7   5   6        1.66        2.12      6.62 o 
   8   5   6        0.02        1.31      7.45 o 
   9   5   6       44.18       51.75     12.15 o 
  10   5   6       64.62       72.84     13.61 o 
 -13   6   6        9.31       -3.90      6.98 o 
 -12   6   6        6.37        2.32      6.88 o 
 -11   6   6        2.05       -5.62      5.62 o 
 -10   6   6       91.45      125.71     27.15 o 
  -9   6   6       85.17       91.20     16.21 o 
  -8   6   6        8.67       12.25      8.75 o 
  -7   6   6        1.69        2.06      5.17 o 
  -6   6   6       21.18       12.88      4.78 o 
  -5   6   6        4.39        3.76      5.13 o 
  -4   6   6       75.01      103.84     18.27 o 
  -3   6   6        5.05       -1.60      6.57 o 
  -2   6   6       47.22       43.83     11.56 o 
  -1   6   6      106.75       99.17     15.59 o 
   0   6   6      121.84      114.31     16.30 o 
   1   6   6        5.10        3.00      7.12 o 
   2   6   6      161.49      203.93     20.12 o 
   3   6   6       77.86       93.00     16.39 o 
   4   6   6       26.84       30.93     13.82 o 
   5   6   6       24.22       40.86     13.38 o 
   6   6   6       17.27       30.58     13.67 o 
   7   6   6        1.98        6.52     11.93 o 
   8   6   6        5.67        8.26     13.95 o 
 -10   7   6        2.08        5.05      9.03 o 
  -9   7   6        0.58       11.19      7.27 o 
  -8   7   6        8.75       12.33      8.44 o 
  -7   7   6       13.12       17.31     11.82 o 
  -6   7   6        8.87       -2.32      6.67 o 
  -5   7   6       18.84        2.17      5.97 o 
  -4   7   6       58.65       11.96     24.88 o 
  -3   7   6       46.76       44.68     16.94 o 
  -2   7   6       74.98       91.22     29.11 o 
  -1   7   6        6.26        8.46     10.27 o 
   0   7   6        0.02       -2.32      8.55 o 
   1   7   6        0.96        7.08      7.70 o 
   2   7   6       16.56        9.89      7.64 o 
   3   7   6       36.41        6.21     17.47 o 
   4   7   6        1.68       -5.52      6.96 o 
   5   7   6        1.31       -7.11      7.29 o 
 -19   1   7        1.25        0.11     10.23 o 
 -18   1   7        0.38       -4.48      9.42 o 
 -17   1   7        6.29        2.63      8.41 o 
 -16   1   7        2.80        3.89      6.45 o 
 -15   1   7        1.66        5.67      6.02 o 
 -14   1   7      150.98      156.53      9.90 o 
 -13   1   7      139.15      138.29      8.73 o 
 -12   1   7        1.76       -0.84      2.76 o 
 -11   1   7      137.10      147.22      6.81 o 
 -10   1   7      132.12      120.16      6.04 o 
  -9   1   7      195.48      205.11      7.12 o 
  -8   1   7       17.41       18.90      2.84 o 
  -7   1   7     1000.60     1051.68     14.61 o 
  -6   1   7     1346.30     1369.92     14.66 o 
  -5   1   7     1133.92     1262.04     26.39 o 
  -4   1   7        3.15        3.17      1.98 o 
  -3   1   7       19.08       20.59      3.87 o 
  -2   1   7     1821.61     1939.84     24.19 o 
  -1   1   7       53.24       69.89      4.63 o 
   0   1   7       58.51       59.62      4.71 o 
   1   1   7       41.90       51.58      5.40 o 
   2   1   7       39.06       39.00      4.63 o 
   3   1   7       49.60       43.00      5.01 o 
   4   1   7        8.08       11.57      3.46 o 
   5   1   7      119.34      112.91      7.62 o 
   6   1   7       60.80       60.76      6.69 o 
   7   1   7       77.33       90.18     10.12 o 
   8   1   7        8.17        8.24      4.67 o 
   9   1   7       57.91       50.74     10.46 o 
  10   1   7        1.31        3.74      5.93 o 
  11   1   7       27.22       28.05      9.81 o 
  12   1   7       18.53        2.90      4.96 o 
  13   1   7       11.27        1.73      6.28 o 
 -19   2   7       67.82      116.11     22.78 o 
 -18   2   7       20.17        9.53     10.58 o 
 -17   2   7        0.35       -2.90      8.42 o 
 -16   2   7      259.69      280.70     18.69 o 
 -15   2   7       25.87       36.07      9.45 o 
 -14   2   7        1.94       -2.08      6.22 o 
 -13   2   7      532.62      489.39     19.80 o 
 -12   2   7      298.55      312.72     13.32 o 
 -11   2   7       46.96       49.59      5.64 o 
 -10   2   7      154.24      154.11      7.54 o 
  -9   2   7      163.82      153.25      8.28 o 
  -8   2   7       42.57       37.98      4.11 o 
  -7   2   7        0.03        0.00      1.62 o 
  -6   2   7      113.66      103.70      4.51 o 
  -5   2   7      393.41      438.77     14.61 o 
  -4   2   7       23.46       20.01      4.13 o 
  -3   2   7      174.34      183.38      9.40 o 
  -2   2   7       46.31       65.70      5.69 o 
  -1   2   7       99.88      126.84      5.98 o 
   0   2   7      880.18      952.96     19.56 o 
   1   2   7       57.45       59.63      5.29 o 
   2   2   7       26.93       26.34      4.03 o 
   3   2   7      337.23      327.58     11.32 o 
   4   2   7        6.00        0.07      2.81 o 
   5   2   7      135.75      139.48      8.33 o 
   6   2   7      578.45      555.53     20.43 o 
   7   2   7       81.50       86.05     10.43 o 
   8   2   7        0.90       -0.24      4.61 o 
   9   2   7        5.38        8.44      5.20 o 
  10   2   7        0.00        7.44      6.08 o 
  11   2   7       42.21       23.34     38.60 o 
  12   2   7        3.70       -5.99      6.15 o 
  13   2   7       11.20        3.97      7.09 o 
 -18   3   7        3.33       19.95     14.77 o 
 -17   3   7      168.57      222.78     25.69 o 
 -16   3   7        8.45       14.68     11.50 o 
 -15   3   7       77.99       80.33     15.87 o 
 -14   3   7       16.82       17.21     10.32 o 
 -13   3   7       79.08       85.47     14.97 o 
 -12   3   7      108.25      127.85     11.87 o 
 -11   3   7      458.34      449.06     15.92 o 
 -10   3   7      178.46      194.27      8.98 o 
  -9   3   7      348.20      358.36     13.38 o 
  -8   3   7      688.53      657.92     14.54 o 
  -7   3   7       26.53       26.97      3.52 o 
  -6   3   7       59.33       61.01      4.90 o 
  -5   3   7      324.89      326.07     13.80 o 
  -4   3   7       50.80       51.61      6.83 o 
  -3   3   7      537.86      540.95     17.78 o 
  -2   3   7      368.37      365.98     10.29 o 
  -1   3   7        0.54        0.85      2.15 o 
   0   3   7        7.40        3.60      2.56 o 
   1   3   7      416.05      388.39     12.24 o 
   2   3   7       73.19       74.85      7.10 o 
   3   3   7      294.98      282.37     11.13 o 
   4   3   7      243.62      230.54     14.02 o 
   5   3   7      291.43      269.90     14.39 o 
   6   3   7       26.38       21.81      6.09 o 
   7   3   7       18.25        7.63      5.36 o 
   8   3   7       79.36       72.71     11.08 o 
   9   3   7        0.21       11.75      6.53 o 
  10   3   7       21.29        8.85      8.67 o 
  11   3   7       19.21       18.61      8.42 o 
  12   3   7       11.42       11.50      8.50 o 
 -17   4   7        0.49       -1.02      9.50 o 
 -16   4   7        2.21       -3.43      9.06 o 
 -15   4   7       21.40        2.84     19.39 o 
 -14   4   7      175.38      172.11     19.95 o 
 -13   4   7      117.66      127.27     18.43 o 
 -12   4   7        0.50       -2.06      7.01 o 
 -11   4   7       34.60       39.36     10.54 o 
 -10   4   7       44.18       35.85     10.20 o 
  -9   4   7       63.54       50.71     11.58 o 
  -8   4   7       35.33       39.43      5.73 o 
  -7   4   7      249.61      260.73     10.80 o 
  -6   4   7      598.63      637.32     18.11 o 
  -5   4   7        0.12       -3.26      3.26 o 
  -4   4   7        0.01        5.29      3.80 o 
  -3   4   7      147.03      123.54      9.85 o 
  -2   4   7       23.37       22.18      5.56 o 
  -1   4   7        4.73        8.97      4.16 o 
   0   4   7       29.96       33.77      5.15 o 
   1   4   7      124.44      124.97      7.89 o 
   2   4   7      130.99      119.45      8.26 o 
   3   4   7      112.18      121.85     11.50 o 
   4   4   7       30.86       44.74     11.13 o 
   5   4   7       39.13       38.02      7.75 o 
   6   4   7       23.15       23.40      7.19 o 
   7   4   7       29.70       38.58      9.12 o 
   8   4   7      131.47      148.90     14.69 o 
   9   4   7        3.51       -5.12      6.56 o 
  10   4   7        0.71       -3.80      7.84 o 
  11   4   7       21.81       23.59     13.07 o 
 -15   5   7       13.04       12.56     10.04 o 
 -14   5   7       36.93        7.97     33.73 o 
 -13   5   7       21.95        8.18     14.92 o 
 -12   5   7        1.65       11.26     11.52 o 
 -11   5   7       49.36       47.15     13.34 o 
 -10   5   7        2.20       -1.46      7.08 o 
  -9   5   7      109.13      104.26     19.00 o 
  -8   5   7        0.03       -3.52      5.04 o 
  -7   5   7      424.37      401.63     15.89 o 
  -6   5   7       67.84       77.04      9.50 o 
  -5   5   7       45.48       56.74     14.40 o 
  -4   5   7       35.03       39.27      8.98 o 
  -3   5   7      250.16      254.25     18.24 o 
  -2   5   7       42.59       50.00     10.53 o 
  -1   5   7       25.45       28.76      8.78 o 
   0   5   7      568.21      548.32     54.38 o 
   1   5   7      179.31      190.62     21.75 o 
   2   5   7        3.15        8.78      7.63 o 
   3   5   7       36.28       35.66      9.97 o 
   4   5   7       32.63       29.46     17.29 o 
   5   5   7       73.25       69.32     15.17 o 
   6   5   7        9.32        1.35      9.84 o 
   7   5   7        0.34       -2.78      9.65 o 
   8   5   7       20.56       25.43     13.69 o 
   9   5   7        1.06       11.04     12.72 o 
 -13   6   7       19.44        3.50      7.06 o 
 -12   6   7        1.28       -0.07      6.49 o 
  -9   6   7       12.91       19.79     10.49 o 
  -8   6   7       33.90       51.29     12.83 o 
  -7   6   7       28.33       36.26      8.14 o 
  -6   6   7        3.30        6.19      5.30 o 
  -5   6   7       23.11       25.95      8.62 o 
  -4   6   7        0.52       -5.28      6.55 o 
  -3   6   7        3.09        1.59      7.67 o 
  -2   6   7       15.93       16.14      8.96 o 
  -1   6   7       19.67       21.31      9.19 o 
   0   6   7       24.26       14.88      8.71 o 
   1   6   7        1.35        5.81      7.40 o 
   2   6   7        7.08        3.32      7.94 o 
   3   6   7       36.52       31.96     13.07 o 
   4   6   7       75.84       23.47     31.29 o 
   5   6   7       19.53       31.41     13.64 o 
   6   6   7       31.90       39.04     15.42 o 
   7   6   7        0.22        4.49     11.92 o 
 -10   7   7        0.00        5.94      8.77 o 
  -9   7   7        1.54        6.77      7.77 o 
  -8   7   7        6.28        2.03      7.63 o 
  -7   7   7        6.58        4.36      5.22 o 
  -6   7   7        5.57       -2.40      5.48 o 
  -5   7   7        7.14        2.95      4.48 o 
  -4   7   7       48.36       13.03     22.36 o 
  -3   7   7       61.40       77.44     15.98 o 
  -2   7   7       11.34       16.67     11.22 o 
  -1   7   7       60.91       67.05     19.70 o 
   0   7   7        0.28        2.45      7.75 o 
   1   7   7        6.11        2.99      7.41 o 
   2   7   7       19.96        9.97      7.97 o 
   3   7   7       22.40       13.77      9.15 o 
   4   7   7       12.57       -1.53     12.20 o 
 -19   0   8      161.25      195.48     25.56 o 
 -18   0   8      387.75      398.23     28.43 o 
 -17   0   8      113.91      142.37     19.87 o 
 -16   0   8        1.46       -1.15      8.67 o 
 -15   0   8      146.44      188.38     18.75 o 
 -14   0   8        0.49        2.21      5.56 o 
 -13   0   8      120.27      110.27      9.95 o 
 -12   0   8      127.36      144.93     10.20 o 
 -11   0   8      105.02      114.17      8.67 o 
 -10   0   8        0.02        2.79      3.07 o 
  -9   0   8      838.86      830.26     20.10 o 
  -8   0   8       29.53       29.30      4.85 o 
  -7   0   8      168.75      176.46      8.50 o 
  -6   0   8     5662.77     6038.74     68.08 o 
  -5   0   8     1323.14     1339.78     20.14 o 
  -4   0   8       73.93       79.05      6.51 o 
  -3   0   8     4188.27     4036.45     59.86 o 
  -2   0   8      896.18      910.88     22.81 o 
  -1   0   8        8.82       19.77      4.75 o 
   0   0   8       32.47       37.14      6.16 o 
   1   0   8     4104.00     4096.97     70.32 o 
   2   0   8     1083.23     1105.91     31.16 o 
   3   0   8      167.49      195.14     12.85 o 
   4   0   8      416.88      434.94     19.65 o 
   5   0   8       69.81       96.64     18.15 o 
   6   0   8       99.52      102.80     11.46 o 
   7   0   8       69.83       75.43     11.22 o 
   8   0   8      159.30      144.24     20.51 o 
   9   0   8       36.96       31.37     13.63 o 
  10   0   8      103.52      107.50     22.16 o 
  11   0   8        0.33       -4.75      8.85 o 
  12   0   8       33.54        9.27      9.15 o 
 -19   1   8        0.73        4.74     10.74 o 
 -18   1   8        5.86        7.85     10.04 o 
 -17   1   8       15.48       19.53      8.05 o 
 -16   1   8       10.45       18.75      7.37 o 
 -15   1   8       23.26       31.93      6.67 o 
 -14   1   8      268.87      281.38     12.30 o 
 -13   1   8      317.38      300.01     10.42 o 
 -12   1   8      487.79      470.42     12.18 o 
 -11   1   8      515.00      492.61     12.04 o 
 -10   1   8      646.14      616.85     12.84 o 
  -9   1   8     1366.39     1330.26     18.65 o 
  -8   1   8       47.62       47.00      3.94 o 
  -7   1   8      509.80      487.31      9.49 o 
  -6   1   8      655.86      647.02      9.87 o 
  -5   1   8        9.84       14.07      2.81 o 
  -4   1   8      773.92      814.05     19.24 o 
  -3   1   8      494.55      530.70     10.71 o 
  -2   1   8        3.21        3.71      2.11 o 
  -1   1   8      922.64      929.83     16.89 o 
   0   1   8      720.52      727.00     15.38 o 
   1   1   8      358.79      349.03     11.00 o 
   2   1   8      747.54      702.21     16.44 o 
   3   1   8        1.19        2.42      2.74 o 
   4   1   8      309.71      333.73     12.25 o 
   5   1   8     1256.87     1292.69     25.52 o 
   6   1   8       15.36       16.37      5.25 o 
   7   1   8       51.39       70.95      9.96 o 
   8   1   8      367.04      381.22     23.06 o 
   9   1   8      164.84      149.75     15.76 o 
  10   1   8       16.07       18.67      8.59 o 
  11   1   8        0.76        0.87      5.90 o 
  12   1   8        2.73       -5.24      6.77 o 
 -19   2   8       73.70       84.46     21.13 o 
 -18   2   8      161.22      219.04     25.90 o 
 -17   2   8       61.28       84.00     17.91 o 
 -16   2   8      117.26      138.45     20.30 o 
 -15   2   8      140.47      191.24     15.37 o 
 -14   2   8      128.60      132.82     10.67 o 
 -13   2   8       63.38       74.71      8.49 o 
 -12   2   8      106.09       97.03      8.80 o 
 -11   2   8      350.63      351.45     11.48 o 
 -10   2   8       23.43       25.83      4.21 o 
  -9   2   8       17.79        8.54      2.77 o 
  -8   2   8     1053.50     1064.95     20.36 o 
  -7   2   8       55.66       63.29      5.21 o 
  -6   2   8      171.19      173.75      7.96 o 
  -5   2   8     1191.32     1194.51     26.07 o 
  -4   2   8     2361.43     2421.90     39.79 o 
  -3   2   8       52.65       45.40      6.12 o 
  -2   2   8       97.95       81.02      4.71 o 
  -1   2   8      139.83      121.00      6.33 o 
   0   2   8      492.06      480.14     13.12 o 
   1   2   8      478.46      470.05     13.16 o 
   2   2   8       12.75       12.51      3.50 o 
   3   2   8      109.35      104.14      7.32 o 
   4   2   8        1.01        0.70      3.09 o 
   5   2   8       80.11       85.01      9.82 o 
   6   2   8        0.76       -3.82      3.82 o 
   7   2   8       39.48       36.00      7.29 o 
   8   2   8       20.48       25.18      7.32 o 
   9   2   8        6.84        8.82      6.28 o 
  10   2   8       16.07        6.28      8.31 o 
  11   2   8       11.88        9.28      8.66 o 
  12   2   8       45.35       10.48     20.27 o 
 -18   3   8       20.96       24.55     15.80 o 
 -17   3   8        3.46       18.29     13.59 o 
 -16   3   8        6.54        3.14     10.84 o 
 -15   3   8      152.60      162.66     20.76 o 
 -14   3   8        2.34        5.67      9.41 o 
 -13   3   8       57.45       59.20     12.76 o 
 -12   3   8      277.27      305.19     17.72 o 
 -11   3   8      584.22      587.10     23.12 o 
 -10   3   8       36.81       37.69      6.08 o 
  -9   3   8       35.43       35.20      6.03 o 
  -8   3   8     1387.50     1359.10     23.60 o 
  -7   3   8      708.32      719.45     18.05 o 
  -6   3   8      316.88      340.15     12.17 o 
  -5   3   8      206.53      212.84     11.57 o 
  -4   3   8       78.00       77.82      8.16 o 
  -3   3   8      315.63      295.68     15.42 o 
  -2   3   8      122.23      123.43      9.19 o 
  -1   3   8      450.76      435.28     18.99 o 
   0   3   8      135.48      155.84      7.90 o 
   1   3   8        7.29        8.26      3.55 o 
   2   3   8      228.03      225.43     10.20 o 
   3   3   8     1288.25     1321.53     25.67 o 
   4   3   8      448.41      434.57     17.91 o 
   5   3   8       83.32       90.42      9.96 o 
   6   3   8      183.73      198.39     13.54 o 
   7   3   8      104.20      121.43     12.43 o 
   8   3   8       84.61      122.47     13.10 o 
   9   3   8       13.95        1.39      6.13 o 
  10   3   8       26.56       16.28     14.56 o 
  11   3   8        5.92       -2.18      6.92 o 
 -17   4   8       25.70       18.29     13.72 o 
 -16   4   8      217.44      272.51     37.18 o 
 -15   4   8      148.39      150.96     31.07 o 
 -14   4   8        0.89        2.03      8.43 o 
 -13   4   8       10.44        8.14      9.21 o 
 -12   4   8        6.78        9.47      9.50 o 
 -11   4   8        6.86        3.27      7.04 o 
 -10   4   8        0.22       -3.78      5.87 o 
  -9   4   8       42.90       47.23      7.24 o 
  -8   4   8     1171.67     1103.98     22.91 o 
  -7   4   8     1426.60     1414.17     40.03 o 
  -6   4   8      570.90      556.89     17.50 o 
  -5   4   8      213.89      214.15     13.11 o 
  -4   4   8      681.95      627.29     21.74 o 
  -3   4   8       18.08       25.08      5.90 o 
  -2   4   8       66.64       68.27      8.94 o 
  -1   4   8       97.71      107.80      9.98 o 
   0   4   8        1.63       -1.46      3.59 o 
   1   4   8       29.95       27.48      6.57 o 
   2   4   8        0.05       -2.10      4.05 o 
   3   4   8      153.94      184.80     17.04 o 
   4   4   8       96.22      100.18     10.34 o 
   5   4   8       97.06      104.68     15.87 o 
   6   4   8       29.94       44.08     11.29 o 
   7   4   8       34.54       31.12      8.30 o 
   8   4   8       83.83       95.84     15.72 o 
   9   4   8        0.19       -1.61      5.61 o 
  10   4   8        0.02       -4.75      6.01 o 
 -15   5   8       34.94       22.08     13.43 o 
 -14   5   8        6.93        6.73      8.94 o 
 -13   5   8        0.08        4.10      8.90 o 
 -12   5   8      140.82      154.39     21.20 o 
 -11   5   8       76.29      110.66     17.77 o 
 -10   5   8       29.97       21.73     10.14 o 
  -9   5   8        9.64       14.84      9.49 o 
  -8   5   8      483.48      522.90     24.79 o 
  -7   5   8       21.17       18.74      6.56 o 
  -6   5   8      221.58      220.09     14.47 o 
  -5   5   8      590.54      581.42     27.74 o 
  -4   5   8      104.73      133.26     12.24 o 
  -3   5   8        5.70        4.14      4.64 o 
  -2   5   8      114.55       96.12     11.57 o 
  -1   5   8       15.64       21.18      6.66 o 
   0   5   8       78.53       87.94     11.01 o 
   1   5   8       74.67       67.20     12.69 o 
   2   5   8      106.12      100.54     15.34 o 
   3   5   8      330.22      324.17     33.57 o 
   4   5   8       63.36       71.71     15.93 o 
   5   5   8        3.19        0.65      9.28 o 
   6   5   8       53.97       83.64     17.27 o 
   7   5   8        6.30       17.68     12.63 o 
   8   5   8       13.91       10.97     12.64 o 
 -13   6   8        0.00        0.93      9.49 o 
 -12   6   8        9.59        3.27      9.34 o 
 -11   6   8        0.16        2.79      7.67 o 
 -10   6   8       87.12       25.10     42.82 o 
  -9   6   8        0.17       -0.84      7.63 o 
  -8   6   8       21.05       10.64      6.77 o 
  -7   6   8        7.60        7.28      5.86 o 
  -6   6   8        8.52        6.74      5.66 o 
  -5   6   8       28.54       31.95      8.64 o 
  -4   6   8       10.50       20.63      9.03 o 
  -3   6   8        0.47       -0.50      7.19 o 
  -2   6   8      257.93      278.26     22.20 o 
  -1   6   8       16.18       41.71     11.80 o 
   0   6   8        3.43        8.34      8.48 o 
   1   6   8       15.68       24.61     10.35 o 
   2   6   8       16.17       10.59      8.59 o 
   3   6   8       28.47        5.60     17.19 o 
   4   6   8       10.55       24.33     13.22 o 
   5   6   8       34.34       25.84     13.35 o 
   6   6   8       15.26       21.56     14.33 o 
 -10   7   8       24.42       -4.04      6.77 o 
  -9   7   8       34.60       -1.25      6.98 o 
  -8   7   8       28.88        5.32      7.29 o 
  -7   7   8       21.59       -5.08      5.08 o 
  -6   7   8       19.83       -1.83      7.11 o 
  -5   7   8       10.30        7.05      5.13 o 
  -4   7   8       14.29       28.15     16.52 o 
  -3   7   8        6.47       20.24     11.39 o 
  -2   7   8        0.11       -8.35      8.35 o 
  -1   7   8        0.73       -0.77      8.94 o 
   0   7   8       26.46        1.53     10.24 o 
   1   7   8        2.04        6.39     12.66 o 
   2   7   8       24.57        7.83     17.40 o 
   3   7   8        1.31        3.62      7.87 o 
 -19   1   9       47.50       51.71     17.50 o 
 -18   1   9        4.27        5.50     10.18 o 
 -17   1   9      111.91      111.89     12.80 o 
 -16   1   9        0.71        0.63      5.19 o 
 -15   1   9       48.45       47.16      7.16 o 
 -14   1   9        0.08       -1.04      3.79 o 
 -13   1   9       16.68       17.99      4.16 o 
 -12   1   9       44.10       46.07      5.05 o 
 -11   1   9        1.20        2.76      2.76 o 
 -10   1   9     1020.77      981.34     16.46 o 
  -9   1   9       60.25       63.18      4.70 o 
  -8   1   9      451.91      431.97      9.57 o 
  -7   1   9       18.69       15.48      2.29 o 
  -6   1   9      208.27      192.17      5.33 o 
  -5   1   9     1009.20     1108.25     19.02 o 
  -4   1   9        1.98        1.74      1.70 o 
  -3   1   9     1198.42     1210.89     25.45 o 
  -2   1   9        5.62        8.63      2.56 o 
  -1   1   9      283.71      284.56     11.57 o 
   0   1   9      439.59      462.50     12.81 o 
   1   1   9      687.97      656.68     16.09 o 
   2   1   9      222.22      210.79      9.61 o 
   3   1   9       10.45        8.92      3.56 o 
   4   1   9       33.48       30.08      5.20 o 
   5   1   9        0.69        1.64      3.67 o 
   6   1   9        9.14       10.64      5.42 o 
   7   1   9        5.87        9.48     15.00 o 
   8   1   9       56.44       63.25      9.77 o 
   9   1   9        7.39        7.20      7.23 o 
  10   1   9       20.09        3.24     15.77 o 
  11   1   9        1.37       -3.59      5.45 o 
 -19   2   9        9.47       -4.35     14.82 o 
 -18   2   9       36.78       60.05     18.27 o 
 -17   2   9        1.11        1.74     11.05 o 
 -16   2   9       25.90       24.49     11.84 o 
 -15   2   9       32.76       32.23      8.92 o 
 -14   2   9       13.74        6.10      6.43 o 
 -13   2   9        0.66        0.90      5.52 o 
 -12   2   9       20.91       21.31      5.47 o 
 -11   2   9      349.65      365.27     12.39 o 
 -10   2   9      723.53      716.48     16.46 o 
  -9   2   9        3.33        4.46      2.92 o 
  -8   2   9        7.87       10.12      2.60 o 
  -7   2   9       64.03       74.72      5.35 o 
  -6   2   9       30.15       40.25      6.12 o 
  -5   2   9      166.65      169.29     10.08 o 
  -4   2   9       10.15        6.03      3.77 o 
  -3   2   9      414.88      450.04     16.00 o 
  -2   2   9      454.59      469.52     16.50 o 
  -1   2   9       37.30       36.69      4.50 o 
   0   2   9       26.31       24.21      4.74 o 
   1   2   9      279.68      282.49     10.88 o 
   2   2   9        9.19        8.59      3.67 o 
   3   2   9       48.48       38.88      5.68 o 
   4   2   9      412.85      424.73     14.73 o 
   5   2   9       12.54        9.94      5.44 o 
   6   2   9      637.74      633.07     23.39 o 
   7   2   9       19.15        9.56      5.84 o 
   8   2   9       72.68       60.00     10.16 o 
   9   2   9       12.39       14.59      7.17 o 
  10   2   9        8.09        4.83      7.26 o 
  11   2   9        0.04       -1.75      7.64 o 
 -18   3   9        2.15       11.06     14.60 o 
 -17   3   9       10.08       22.30     13.79 o 
 -16   3   9       17.34        7.82     11.66 o 
 -15   3   9        3.81       13.30     10.37 o 
 -14   3   9        0.30       -5.18      8.03 o 
 -13   3   9      286.93      282.09     17.99 o 
 -12   3   9      310.42      328.20     18.39 o 
 -11   3   9        0.82        3.65      3.82 o 
 -10   3   9       16.95       15.29      4.76 o 
  -9   3   9        0.12        0.04      3.25 o 
  -8   3   9       75.27       76.06      7.06 o 
  -7   3   9      281.01      286.73     11.92 o 
  -6   3   9      137.09      145.81     10.30 o 
  -5   3   9        2.77        0.59      3.02 o 
  -4   3   9        0.86        0.47      3.25 o 
  -3   3   9      237.55      226.72     13.87 o 
  -2   3   9        9.32       13.84      4.43 o 
  -1   3   9        0.37       -2.95      2.95 o 
   0   3   9      135.37      150.90     10.90 o 
   1   3   9        0.00       -0.48      3.95 o 
   2   3   9       78.47       83.13      7.49 o 
   3   3   9      129.32      144.83      9.34 o 
   4   3   9      559.16      545.18     20.84 o 
   5   3   9       16.64       18.00      6.22 o 
   6   3   9        0.10       10.00      5.73 o 
   7   3   9      325.20      351.56     19.18 o 
   8   3   9      166.04      115.91     35.67 o 
   9   3   9        1.12        2.17      5.96 o 
  10   3   9        4.24       -1.40      6.41 o 
 -17   4   9       30.62       25.56     15.27 o 
 -16   4   9       34.07       36.96     16.07 o 
 -15   4   9       13.85        9.39     12.39 o 
 -14   4   9       10.22        9.74     11.46 o 
 -13   4   9       76.03       82.20     16.38 o 
 -12   4   9       54.81       29.28     11.79 o 
 -11   4   9      123.53      132.68     13.96 o 
 -10   4   9      136.14      144.17     13.41 o 
  -9   4   9       19.40       17.49      6.63 o 
  -8   4   9        2.39       -1.01      3.65 o 
  -7   4   9        2.33       -3.60      3.60 o 
  -6   4   9      255.63      266.86     15.03 o 
  -5   4   9       67.33       57.66      8.60 o 
  -4   4   9       42.87       54.02      8.39 o 
  -3   4   9       12.02       11.16      4.92 o 
  -2   4   9      120.72      120.82     10.47 o 
  -1   4   9       98.87      101.39      9.84 o 
   0   4   9        1.54       -3.32      3.32 o 
   1   4   9      124.27      136.57     11.55 o 
   2   4   9      259.41      264.81     19.86 o 
   3   4   9       40.46       35.18     10.02 o 
   4   4   9        6.44       16.18      8.22 o 
   5   4   9       53.80       43.92     12.32 o 
   6   4   9        5.87        3.64      8.09 o 
   7   4   9        6.98        1.07      7.05 o 
   8   4   9        0.15        0.69      6.24 o 
   9   4   9       22.51        6.02      8.50 o 
 -15   5   9        2.76        5.63      9.45 o 
 -14   5   9        0.59       -3.11      8.53 o 
 -13   5   9        9.75        5.45      8.28 o 
 -12   5   9       29.35       12.42     10.55 o 
 -11   5   9        0.47       -5.81      8.85 o 
 -10   5   9       18.97       25.87     10.96 o 
  -9   5   9      154.98      152.26     14.21 o 
  -8   5   9       47.39       43.22      7.64 o 
  -7   5   9       56.76       48.70      8.23 o 
  -6   5   9       10.76        9.40      5.34 o 
  -5   5   9      321.26      328.63     17.94 o 
  -4   5   9      352.71      374.11     19.15 o 
  -3   5   9       19.38       10.07      5.73 o 
  -2   5   9       11.12       10.43      5.94 o 
  -1   5   9       85.22       80.48     11.15 o 
   0   5   9        0.84        1.92      8.57 o 
   1   5   9        0.03        7.38      6.45 o 
   2   5   9        1.25        8.61      6.76 o 
   3   5   9       22.99       10.99      9.58 o 
   4   5   9       64.00       40.37     15.83 o 
   5   5   9        1.07       -3.61      5.55 o 
   6   5   9        1.97        3.31      6.77 o 
   7   5   9        1.40       -6.58      7.01 o 
 -13   6   9       72.43       25.08     43.13 o 
 -12   6   9       71.30       22.24     49.60 o 
 -11   6   9       48.13       23.83     29.51 o 
 -10   6   9       13.48        4.71      8.59 o 
  -9   6   9       86.54       24.72     38.35 o 
  -8   6   9       20.83       22.95      9.29 o 
  -7   6   9        2.83        0.78      6.88 o 
  -6   6   9        2.38        2.81      6.62 o 
  -5   6   9        8.50       14.74      7.96 o 
  -4   6   9       75.64       73.25     13.42 o 
  -3   6   9        9.97       14.57      8.79 o 
  -2   6   9        2.44        6.04      7.82 o 
  -1   6   9       63.14       47.19     12.19 o 
   0   6   9       27.63       16.76      9.97 o 
   1   6   9       19.26       10.50     15.33 o 
   2   6   9        0.40        2.29      5.87 o 
   3   6   9       97.50       87.14     25.52 o 
   4   6   9        0.68       -1.44     11.56 o 
   5   6   9        5.83       10.60     12.87 o 
  -9   7   9       47.33       -6.13      6.13 o 
  -8   7   9       40.02        4.84      5.49 o 
  -7   7   9       12.15       -1.37      4.48 o 
  -6   7   9        0.97       -7.67      7.67 o 
  -5   7   9        9.46        1.33      4.83 o 
  -4   7   9        9.47       11.03     10.67 o 
  -3   7   9       28.58       26.44     11.81 o 
  -2   7   9       13.66       15.86     12.13 o 
  -1   7   9       16.12       14.54     12.87 o 
   0   7   9        8.32        7.67      8.25 o 
   1   7   9        0.02        7.16      9.64 o 
 -19   0  10      154.90      176.62     28.11 o 
 -18   0  10       49.03       44.88     15.15 o 
 -17   0  10        2.82       13.42     10.95 o 
 -16   0  10      546.08      509.28     28.24 o 
 -15   0  10        0.94       13.53     15.66 o 
 -14   0  10      130.75      121.52     11.21 o 
 -13   0  10      403.29      388.53     16.82 o 
 -12   0  10       97.07       94.73      9.09 o 
 -11   0  10      386.87      380.91     15.03 o 
 -10   0  10      723.35      699.80     19.73 o 
  -9   0  10      639.22      632.45     31.17 o 
  -8   0  10     1144.16     1100.77     28.32 o 
  -7   0  10      930.77      947.22     20.64 o 
  -6   0  10      854.46      816.10     16.91 o 
  -5   0  10      756.82      746.03     21.02 o 
  -4   0  10      128.03      142.16     13.75 o 
  -3   0  10     1401.57     1338.87     31.60 o 
  -2   0  10        5.27        4.57      3.73 o 
  -1   0  10      219.77      219.82     15.88 o 
   0   0  10     1016.14      993.10     28.70 o 
   1   0  10     1464.54     1493.37     37.60 o 
   2   0  10      913.49      977.26     40.97 o 
   3   0  10       43.66       36.74      8.87 o 
   4   0  10      179.69      183.89     22.21 o 
   5   0  10      206.20      216.82     16.50 o 
   6   0  10      130.59      166.92     15.41 o 
   7   0  10       15.57       12.04     10.27 o 
   8   0  10      142.55      127.95     21.01 o 
   9   0  10       87.27       93.78     21.54 o 
  10   0  10       31.77       25.67     13.99 o 
  11   0  10      115.96      125.09     28.06 o 
 -19   1  10      126.11      139.61     23.30 o 
 -18   1  10      152.48      189.55     19.33 o 
 -17   1  10      113.66      115.33     15.53 o 
 -16   1  10      408.70      442.07     19.02 o 
 -15   1  10      131.40      140.20     11.46 o 
 -14   1  10        0.17        0.26      3.91 o 
 -13   1  10      297.35      352.42     11.53 o 
 -12   1  10      261.14      286.85     12.25 o 
 -11   1  10        0.27        4.67      2.88 o 
 -10   1  10       52.85       50.64      4.70 o 
  -9   1  10       78.59       70.78      5.12 o 
  -8   1  10      115.42      122.84      5.56 o 
  -7   1  10       50.83       41.17      3.34 o 
  -6   1  10        7.87       12.84      4.02 o 
  -5   1  10      805.78      811.98     18.66 o 
  -4   1  10      108.10      115.45      8.20 o 
  -3   1  10       75.92       71.28      5.19 o 
  -2   1  10     1106.71     1057.16     19.42 o 
  -1   1  10        3.97        7.85      3.03 o 
   0   1  10      145.08      137.86      7.74 o 
   1   1  10      918.19      915.69     20.18 o 
   2   1  10      173.44      195.84      9.78 o 
   3   1  10      520.43      526.47     16.26 o 
   4   1  10      335.00      331.63     13.62 o 
   5   1  10        0.37        0.43      3.93 o 
   6   1  10        3.14        5.93      4.79 o 
   7   1  10      183.73      206.06     21.00 o 
   8   1  10       10.26       17.94      8.79 o 
   9   1  10      183.57      254.21     29.71 o 
  10   1  10        0.18        0.83      7.02 o 
  11   1  10       53.08       24.82     31.44 o 
 -19   2  10        0.04        7.87     14.69 o 
 -18   2  10        0.07        9.06     13.55 o 
 -17   2  10       81.75       94.37     18.75 o 
 -16   2  10        0.00       -3.12      7.55 o 
 -15   2  10        8.06        8.67      6.90 o 
 -14   2  10        0.11        4.74      6.04 o 
 -13   2  10       27.26       30.83      6.81 o 
 -12   2  10      111.99      111.31      8.06 o 
 -11   2  10       90.01       98.24      7.62 o 
 -10   2  10      577.06      567.07     17.57 o 
  -9   2  10     1807.07     1742.73     31.40 o 
  -8   2  10     1124.03     1154.27     20.68 o 
  -7   2  10        0.37        0.50      2.56 o 
  -6   2  10      475.26      455.49     20.55 o 
  -5   2  10     1300.81     1256.31     28.88 o 
  -4   2  10      121.04      110.72      8.56 o 
  -3   2  10      416.59      391.66     15.62 o 
  -2   2  10      367.65      383.97     15.53 o 
  -1   2  10       69.53       68.05      8.39 o 
   0   2  10       15.76       15.16      3.79 o 
   1   2  10       12.66       13.35      4.20 o 
   2   2  10      182.95      166.73      9.43 o 
   3   2  10        1.22        4.66      3.59 o 
   4   2  10      274.78      309.13     15.71 o 
   5   2  10      367.11      397.15     18.65 o 
   6   2  10      140.74      160.59     12.82 o 
   7   2  10        1.16        1.19      5.31 o 
   8   2  10       15.94       17.33      7.46 o 
   9   2  10        7.66        0.96      5.96 o 
  10   2  10       12.36        2.27     10.52 o 
 -18   3  10      150.98      219.89     27.27 o 
 -17   3  10      214.38      254.18     25.65 o 
 -16   3  10       67.22       87.93     17.65 o 
 -15   3  10      136.00      128.51     19.55 o 
 -14   3  10      390.49      431.86     22.45 o 
 -13   3  10      118.03      139.50     13.79 o 
 -12   3  10        7.52        6.55      7.21 o 
 -11   3  10       20.36       11.49      5.43 o 
 -10   3  10       78.85       71.35      8.47 o 
  -9   3  10       36.83       51.52      6.31 o 
  -8   3  10      172.03      175.37     10.03 o 
  -7   3  10        1.40       -0.63      3.50 o 
  -6   3  10       94.78       76.91      9.25 o 
  -5   3  10      224.79      213.89     14.43 o 
  -4   3  10       14.74       22.74      5.53 o 
  -3   3  10       43.56       49.39      7.53 o 
  -2   3  10      591.93      626.03     21.44 o 
  -1   3  10      349.70      358.02     16.42 o 
   0   3  10      169.40      152.06     11.31 o 
   1   3  10       43.31       40.01      7.57 o 
   2   3  10      390.22      387.66     17.74 o 
   3   3  10       37.46       34.12      9.46 o 
   4   3  10       15.84        8.28     10.53 o 
   5   3  10      263.04      279.73     21.67 o 
   6   3  10      127.69      146.73     17.78 o 
   7   3  10        0.75       -6.51      6.51 o 
   8   3  10        9.54        1.75      6.64 o 
   9   3  10       61.87        6.83     29.63 o 
 -17   4  10        1.26       -3.76     14.14 o 
 -16   4  10        1.82        0.75     13.00 o 
 -15   4  10        0.00      -10.88     10.88 o 
 -14   4  10        0.57        1.71      9.95 o 
 -13   4  10        5.80        6.59      9.84 o 
 -12   4  10       17.85        8.00      7.36 o 
 -11   4  10       72.88       84.80     12.42 o 
 -10   4  10        4.09        0.86      4.59 o 
  -9   4  10      179.38      182.23     10.66 o 
  -8   4  10        0.07        0.76      4.24 o 
  -7   4  10      132.88      143.62     10.51 o 
  -6   4  10     1573.59     1536.29     37.34 o 
  -5   4  10      710.42      695.21     24.33 o 
  -4   4  10       54.05       74.86      9.88 o 
  -3   4  10       10.75        2.39      4.20 o 
  -2   4  10      428.24      420.67     19.27 o 
  -1   4  10       13.00       12.57      5.45 o 
   0   4  10       22.66       21.31      6.17 o 
   1   4  10       51.89       45.94      8.38 o 
   2   4  10      136.44      130.99     20.39 o 
   3   4  10      382.70      358.49     24.13 o 
   4   4  10        0.71        3.69      7.46 o 
   5   4  10       52.46       46.08     12.38 o 
   6   4  10       46.95       13.94     29.05 o 
   7   4  10       98.75       31.43     45.02 o 
   8   4  10       14.45        8.49      7.54 o 
 -15   5  10       23.30       11.13     30.31 o 
 -14   5  10       33.11       15.22     23.13 o 
 -13   5  10      160.89      216.27     33.49 o 
 -12   5  10      108.68      123.85     26.59 o 
 -11   5  10       13.03       11.25      9.85 o 
 -10   5  10       52.37       49.37     13.32 o 
  -9   5  10       65.97       88.85      9.59 o 
  -8   5  10      255.57      249.87     15.68 o 
  -7   5  10      197.58      204.93     13.18 o 
  -6   5  10       33.94       50.35      9.54 o 
  -5   5  10        2.49        7.23      5.78 o 
  -4   5  10        3.56       -1.56      4.98 o 
  -3   5  10       14.76        7.77      5.71 o 
  -2   5  10        2.24        2.01      5.30 o 
  -1   5  10      341.91      392.42     20.17 o 
   0   5  10        3.19       11.08      6.06 o 
   1   5  10        3.05        3.64      5.77 o 
   2   5  10       75.67       70.23     17.31 o 
   3   5  10        7.92        2.78      9.60 o 
   4   5  10       10.08        1.20      6.05 o 
   5   5  10        6.89        6.03      7.64 o 
   6   5  10        2.09        0.36      7.06 o 
 -13   6  10       18.89       17.57     11.04 o 
 -12   6  10        1.58       -3.59     14.92 o 
 -11   6  10        4.54        2.95      8.92 o 
 -10   6  10       26.62       18.86     14.15 o 
  -9   6  10       30.98       29.53     15.39 o 
  -8   6  10       39.68       16.45     17.26 o 
  -7   6  10       33.56       49.63     10.86 o 
  -6   6  10       46.94       53.27     11.09 o 
  -5   6  10      144.17      169.08     26.03 o 
  -4   6  10       90.11       53.88     27.10 o 
  -3   6  10        0.05       -1.39      6.89 o 
  -2   6  10       14.69        9.93     14.93 o 
  -1   6  10        0.44       -1.16      6.00 o 
   0   6  10        2.44       -1.64      5.11 o 
   1   6  10       32.54       -0.08      5.78 o 
   2   6  10       14.64        1.14      5.64 o 
   3   6  10        3.20        3.57      7.37 o 
   4   6  10        3.73       -3.25     13.78 o 
  -8   7  10       57.11       28.83     31.12 o 
  -7   7  10        0.86       -3.15      9.79 o 
  -6   7  10        1.03        4.87      5.11 o 
  -5   7  10        8.95       -1.68      5.20 o 
  -4   7  10        5.08       13.55     14.34 o 
  -3   7  10        6.35       -9.67      9.67 o 
  -2   7  10       46.75       71.47     17.71 o 
  -1   7  10       15.53        4.23      8.52 o 
 -19   1  11        1.97        2.70     11.53 o 
 -18   1  11       41.54       49.28     13.09 o 
 -17   1  11        5.91        9.03      9.67 o 
 -16   1  11        9.50       12.01      7.06 o 
 -15   1  11       33.66       27.31      7.40 o 
 -14   1  11      167.71      171.57     10.38 o 
 -13   1  11      166.36      146.88      9.35 o 
 -12   1  11       76.33       69.08      7.10 o 
 -11   1  11        0.34       -2.96      2.96 o 
 -10   1  11      179.08      194.99      9.03 o 
  -9   1  11      488.05      465.74     12.85 o 
  -8   1  11       78.87       93.86      5.54 o 
  -7   1  11       68.01       70.02      5.54 o 
  -6   1  11       37.15       42.08      5.02 o 
  -5   1  11       20.08       18.92      4.72 o 
  -4   1  11       50.13       42.13      6.20 o 
  -3   1  11        6.47        2.05      3.28 o 
  -2   1  11      173.14      187.75      8.70 o 
  -1   1  11        5.60        6.99      3.40 o 
   0   1  11        2.45        4.79      3.39 o 
   1   1  11       27.20       21.00      5.56 o 
   2   1  11        3.75        0.35      3.43 o 
   3   1  11       17.21       28.55      5.70 o 
   4   1  11       51.22       58.16      7.48 o 
   5   1  11       56.76       60.08      9.43 o 
   6   1  11        1.71       -0.94      5.12 o 
   7   1  11       38.66       40.64     10.80 o 
   8   1  11       19.78       30.55     15.83 o 
   9   1  11        6.51        1.02      7.86 o 
  10   1  11        0.57       -5.43      8.96 o 
 -19   2  11        5.11        4.49     14.98 o 
 -18   2  11       31.20       47.96     17.27 o 
 -17   2  11       31.82       34.70     10.96 o 
 -16   2  11       21.63       18.11      9.17 o 
 -15   2  11        3.21       -0.95      6.48 o 
 -14   2  11        4.76       11.90      7.25 o 
 -13   2  11      193.12      188.68     11.94 o 
 -12   2  11        1.93        3.51      4.35 o 
 -11   2  11     1264.07     1196.68     27.23 o 
 -10   2  11       20.54       23.03      5.19 o 
  -9   2  11      145.52      114.18      8.89 o 
  -8   2  11        3.55        7.22      3.57 o 
  -7   2  11        5.73        2.56      3.16 o 
  -6   2  11       28.10       27.60      5.77 o 
  -5   2  11       36.41       34.12      6.26 o 
  -4   2  11        6.41        7.91      4.05 o 
  -3   2  11       38.93       34.96      6.25 o 
  -2   2  11       16.05       20.15      5.64 o 
  -1   2  11       94.12       89.91      9.40 o 
   0   2  11      273.82      289.71     15.06 o 
   1   2  11       23.79       21.32      5.84 o 
   2   2  11       13.07       14.80      5.59 o 
   3   2  11      166.16      164.84     12.79 o 
   4   2  11        0.03        0.95      4.74 o 
   5   2  11        5.17        4.97      5.37 o 
   6   2  11      111.90      121.64     13.91 o 
   7   2  11       46.33       60.80     10.82 o 
   8   2  11      153.02      171.69     19.78 o 
   9   2  11      133.12      177.05     26.68 o 
 -18   3  11        7.91       17.05     16.31 o 
 -17   3  11        0.74       -0.64     12.04 o 
 -16   3  11       33.73       48.85     11.80 o 
 -15   3  11       80.65       87.27     13.25 o 
 -14   3  11        6.56        1.67      6.91 o 
 -13   3  11        1.59        5.03      6.01 o 
 -12   3  11      116.59      144.21     10.91 o 
 -11   3  11       79.29       73.85      8.99 o 
 -10   3  11       55.82       46.88      7.44 o 
  -9   3  11      266.62      274.51     11.68 o 
  -8   3  11        1.82        3.95      4.43 o 
  -7   3  11       38.44       44.82     10.21 o 
  -6   3  11      126.59      134.72     10.90 o 
  -5   3  11       40.51       36.15      7.16 o 
  -4   3  11        2.06        0.87      3.91 o 
  -3   3  11      219.46      193.02     12.79 o 
  -2   3  11       41.75       36.47      7.22 o 
  -1   3  11       16.24       12.05      5.48 o 
   0   3  11        0.19        0.54      4.07 o 
   1   3  11      157.68      144.70     12.97 o 
   2   3  11        9.25        8.50      5.52 o 
   3   3  11       84.73       86.82     14.15 o 
   4   3  11       88.71       93.73     15.45 o 
   5   3  11        1.75       -2.83      6.28 o 
   6   3  11      113.83      104.70     25.20 o 
   7   3  11       58.88       12.87     35.22 o 
   8   3  11       45.03        9.58     21.04 o 
 -17   4  11        9.28       14.03     15.61 o 
 -16   4  11       33.67       63.38     18.61 o 
 -15   4  11       25.46       22.03     14.26 o 
 -14   4  11       42.88       51.52     15.74 o 
 -13   4  11       10.36       10.68      8.17 o 
 -12   4  11        0.25        3.88      6.95 o 
 -11   4  11       20.13       20.75      7.69 o 
 -10   4  11        3.94        0.33      4.75 o 
  -9   4  11       31.78       31.16      6.15 o 
  -8   4  11        1.19        3.74      4.82 o 
  -7   4  11       10.10       11.00      5.32 o 
  -6   4  11      226.07      229.59     14.87 o 
  -5   4  11       88.08      113.00     11.73 o 
  -4   4  11       15.77        7.74      4.91 o 
  -3   4  11      177.16      165.20     13.02 o 
  -2   4  11      131.26      142.13     12.24 o 
  -1   4  11        1.12        2.94      4.85 o 
   0   4  11       14.25       17.78      7.40 o 
   1   4  11       65.55       67.25     13.36 o 
   2   4  11       28.68       29.30     10.46 o 
   3   4  11        2.29        2.80      7.70 o 
   4   4  11       26.69       23.03     10.57 o 
   5   4  11       82.54       93.75     25.88 o 
   6   4  11       10.55       11.17      8.25 o 
   7   4  11       11.95        8.48      9.34 o 
 -15   5  11       26.54       23.71     15.99 o 
 -14   5  11       57.87       65.26     18.91 o 
 -13   5  11       98.01      109.42     20.34 o 
 -12   5  11        0.73       -6.03     11.12 o 
 -11   5  11       11.77       17.91     12.21 o 
 -10   5  11       75.47       82.54     14.12 o 
  -9   5  11       34.31       36.67      7.32 o 
  -8   5  11        8.47       12.54      6.34 o 
  -7   5  11       41.25       33.26      9.17 o 
  -6   5  11        0.02       -4.51      4.92 o 
  -5   5  11      102.71      105.62     13.74 o 
  -4   5  11       24.50       13.46      6.85 o 
  -3   5  11       66.55       69.95     10.89 o 
  -2   5  11        3.95       -2.10      5.12 o 
  -1   5  11        0.55        4.72      5.85 o 
   0   5  11        7.30       11.66      8.22 o 
   1   5  11       11.28        2.51      7.05 o 
   2   5  11       18.44       12.17      8.83 o 
   3   5  11        0.57        0.23      5.97 o 
   4   5  11        2.43       -4.64      6.72 o 
   5   5  11       42.09       12.97     20.43 o 
 -12   6  11       15.16        2.06     10.13 o 
 -11   6  11       38.40       21.64     39.79 o 
 -10   6  11        2.75       -0.94      9.23 o 
  -9   6  11       16.68        3.16      6.76 o 
  -8   6  11       11.93       18.85      9.17 o 
  -7   6  11        0.84       -4.81      7.36 o 
  -6   6  11        0.13      -10.12     10.12 o 
  -5   6  11       15.45        9.75     12.48 o 
  -4   6  11       47.44       14.86     29.61 o 
  -3   6  11       90.73       92.92     23.28 o 
  -1   6  11       56.91        0.62      5.20 o 
   0   6  11        2.01       -0.08      5.13 o 
   1   6  11       10.21       -3.88      5.38 o 
   2   6  11       11.78       -4.27      6.45 o 
   3   6  11        7.58       -0.78     11.38 o 
  -6   7  11       19.85       32.52     11.60 o 
  -5   7  11        0.14        9.32     15.76 o 
  -4   7  11        8.55        6.39      7.79 o 
  -3   7  11       18.05       19.77     18.40 o 
 -19   0  12      114.30      126.83     32.55 o 
 -18   0  12       48.41       43.94     23.99 o 
 -17   0  12        0.22        2.95     17.11 o 
 -16   0  12      218.03      223.85     20.43 o 
 -15   0  12      649.47      660.18     36.19 o 
 -14   0  12       10.51       18.37      8.86 o 
 -13   0  12        0.50        5.61      7.00 o 
 -12   0  12      853.38      892.58     32.80 o 
 -11   0  12      142.77      142.68     13.49 o 
 -10   0  12      565.97      575.96     18.17 o 
  -9   0  12        0.28        0.27      3.62 o 
  -8   0  12      580.81      557.96     23.26 o 
  -7   0  12      789.12      819.75     15.72 o 
  -6   0  12     1661.01     1531.51     61.11 o 
  -5   0  12       30.61       35.04      6.43 o 
  -4   0  12        1.88       -1.55      3.66 o 
  -3   0  12       25.77       22.97      6.22 o 
  -2   0  12        6.02        1.23      4.96 o 
  -1   0  12      553.39      513.23     47.36 o 
   0   0  12        0.52        1.51      5.22 o 
   1   0  12       31.91       52.79      9.82 o 
   2   0  12      603.51      661.93     43.38 o 
   3   0  12      154.97      169.96     15.61 o 
   4   0  12      700.41      779.87     32.35 o 
   5   0  12       58.72       60.51     17.50 o 
   6   0  12        0.90        0.59      9.77 o 
   7   0  12       29.07       57.60     16.61 o 
   8   0  12       24.52       37.12     15.29 o 
   9   0  12        3.26       31.99     15.99 o 
 -19   1  12       98.24      164.51     37.59 o 
 -18   1  12       47.78       85.90     28.92 o 
 -17   1  12      131.21      150.33     16.05 o 
 -16   1  12      122.42      141.05     12.74 o 
 -15   1  12        7.56        3.70      4.94 o 
 -14   1  12      120.32      134.08      9.93 o 
 -13   1  12      315.35      288.93     12.37 o 
 -12   1  12      321.66      289.79     11.75 o 
 -11   1  12      213.71      187.34     10.93 o 
 -10   1  12      407.26      358.64     12.02 o 
  -9   1  12      836.61      880.64     21.51 o 
  -8   1  12     2232.69     2137.53     25.75 o 
  -7   1  12      487.15      464.27     11.85 o 
  -6   1  12      479.95      496.80     15.93 o 
  -5   1  12      293.14      304.28     14.07 o 
  -4   1  12      432.02      439.32     17.94 o 
  -3   1  12      359.49      384.23     16.25 o 
  -2   1  12      464.85      486.77     18.39 o 
  -1   1  12       82.35       86.80     10.02 o 
   0   1  12        1.53        4.21      4.49 o 
   1   1  12       88.41      105.82      8.71 o 
   2   1  12       56.76       62.24      7.80 o 
   3   1  12        9.55        9.20      5.01 o 
   4   1  12        0.97        3.36      4.74 o 
   5   1  12       27.42       46.00      9.14 o 
   6   1  12       15.01       16.05      7.01 o 
   7   1  12       12.33       16.63      8.49 o 
   8   1  12       71.15       81.81     20.14 o 
   9   1  12       10.47        7.77     10.63 o 
 -19   2  12       28.06       36.54     17.81 o 
 -18   2  12       25.74       32.34     11.62 o 
 -17   2  12       29.58       23.25     10.66 o 
 -16   2  12      247.96      287.91     19.48 o 
 -15   2  12      266.21      274.58     22.49 o 
 -14   2  12       27.25       30.01      8.43 o 
 -13   2  12      300.87      330.64     15.51 o 
 -12   2  12      247.24      287.01     14.58 o 
 -11   2  12        1.86        1.22      4.33 o 
 -10   2  12        7.01        9.23      4.58 o 
  -9   2  12      382.49      390.45     14.18 o 
  -8   2  12       26.86       32.58      5.39 o 
  -7   2  12      356.94      339.50     21.09 o 
  -6   2  12      191.75      179.85     11.96 o 
  -5   2  12       16.61        8.65      4.42 o 
  -4   2  12      254.49      267.37     14.39 o 
  -3   2  12        0.61        4.05      4.18 o 
  -2   2  12        9.67        7.95      4.87 o 
  -1   2  12        7.58        3.66      5.06 o 
   0   2  12       45.70       49.90      8.51 o 
   1   2  12      131.43      131.61     11.63 o 
   2   2  12        4.04        7.91      5.68 o 
   3   2  12        7.73       12.18      7.78 o 
   4   2  12      183.00      170.54     17.59 o 
   5   2  12      221.65      264.89     21.70 o 
   6   2  12       16.02       13.21     10.26 o 
   7   2  12      173.21      224.00     29.67 o 
   8   2  12       34.33       42.58     18.21 o 
 -18   3  12       29.86       42.94     17.95 o 
 -17   3  12        3.87        8.63      9.85 o 
 -16   3  12       92.55      111.00     15.68 o 
 -15   3  12      175.77      224.14     18.26 o 
 -14   3  12       11.55       21.29      8.66 o 
 -13   3  12        8.56        2.12      5.80 o 
 -12   3  12       43.77       48.98      8.26 o 
 -11   3  12       39.68       32.09      7.09 o 
 -10   3  12      394.40      391.31     16.60 o 
  -9   3  12      197.03      199.36     12.05 o 
  -8   3  12        2.37        0.29      4.11 o 
  -7   3  12      112.75      125.30     11.06 o 
  -6   3  12      637.56      603.68     22.41 o 
  -5   3  12      254.20      244.14     14.56 o 
  -4   3  12        7.88       11.16      5.44 o 
  -3   3  12      931.16      896.73     27.69 o 
  -2   3  12      460.43      477.42     20.32 o 
  -1   3  12        7.93        3.66      5.09 o 
   0   3  12      253.65      231.39     18.37 o 
   1   3  12      170.54      186.36     14.52 o 
   2   3  12       24.80       33.39     10.50 o 
   3   3  12      108.03      138.38     19.73 o 
   4   3  12        3.61       -1.63     13.71 o 
   5   3  12       24.40       26.60     12.00 o 
   6   3  12       94.47      153.89     31.49 o 
   7   3  12        1.69       -1.48      7.76 o 
 -17   4  12       44.61       49.71     18.41 o 
 -16   4  12       32.42       58.33     18.88 o 
 -15   4  12       31.12       27.92     19.97 o 
 -14   4  12       97.16      130.56     20.95 o 
 -13   4  12       91.39       91.71     17.73 o 
 -12   4  12       53.09       56.40     11.60 o 
 -11   4  12      296.39      333.78     16.97 o 
 -10   4  12      181.46      188.87     11.96 o 
  -9   4  12        2.22        6.68      5.43 o 
  -8   4  12       48.85       70.97      9.14 o 
  -7   4  12       41.42       36.65     10.42 o 
  -6   4  12        2.02       -0.18      4.83 o 
  -5   4  12       56.76       57.15      9.50 o 
  -4   4  12       98.44       84.88     11.20 o 
  -3   4  12       82.15       77.00     10.84 o 
  -2   4  12      173.96      159.58     13.81 o 
  -1   4  12        0.13        0.61      5.06 o 
   0   4  12        0.41        2.50      6.30 o 
   1   4  12       76.49       88.68     15.30 o 
   2   4  12        4.02        8.16      8.88 o 
   3   4  12        0.06        3.16      8.20 o 
   4   4  12       24.79       10.23     19.02 o 
   5   4  12       97.83      127.89     30.66 o 
   6   4  12        4.22       11.25      9.20 o 
 -15   5  12        0.77       -7.17     14.03 o 
 -14   5  12       23.60       14.12     14.51 o 
 -13   5  12        0.59        5.17     12.41 o 
 -12   5  12        0.05        3.55      6.32 o 
 -11   5  12        0.85        3.31      9.19 o 
 -10   5  12        0.64       -6.49      6.49 o 
  -9   5  12       18.50       10.92      6.31 o 
  -8   5  12       43.95       48.91      9.13 o 
  -7   5  12       30.83       38.25      8.18 o 
  -6   5  12       42.81       40.45      9.88 o 
  -5   5  12      452.25      462.58     25.84 o 
  -4   5  12      217.84      259.91     17.84 o 
  -3   5  12      144.73      200.18     18.13 o 
  -2   5  12        0.24       -5.67      6.77 o 
  -1   5  12        9.85        5.82      6.87 o 
   0   5  12       41.52        2.49      6.59 o 
   1   5  12        2.82       -1.78      6.64 o 
   2   5  12       10.07       -5.45      7.13 o 
   3   5  12        4.67        9.52      8.38 o 
   4   5  12        9.21        8.80      8.91 o 
 -12   6  12        2.07       -0.58      9.91 o 
 -11   6  12       51.90       31.68     48.98 o 
 -10   6  12        0.73       -3.12      6.86 o 
  -9   6  12       12.21        0.21      9.41 o 
  -8   6  12        5.93        6.32      9.09 o 
  -7   6  12       16.12       20.00      9.57 o 
  -6   6  12        0.47       -2.30      9.44 o 
  -5   6  12       31.16       11.51     10.22 o 
  -4   6  12        4.43        0.24      5.25 o 
  -3   6  12      112.83      147.95     31.10 o 
  -2   6  12       22.31        5.61      6.35 o 
  -1   6  12        8.51       -4.44      5.75 o 
   0   6  12       59.41        2.30      6.32 o 
   1   6  12       25.07        7.21      6.93 o 
 -19   1  13       38.47       54.44     29.39 o 
 -18   1  13       11.65       38.86     23.16 o 
 -17   1  13        2.65        1.72     12.16 o 
 -16   1  13       22.29       30.26     11.96 o 
 -15   1  13        8.04        5.25      6.63 o 
 -14   1  13        0.92        0.82      5.21 o 
 -13   1  13       70.20       61.37      8.36 o 
 -12   1  13        0.83        7.26      4.57 o 
 -11   1  13        0.43       -1.07      3.88 o 
 -10   1  13      304.88      309.64     13.52 o 
  -9   1  13      123.31      115.83      8.74 o 
  -8   1  13        6.67        7.34      3.62 o 
  -7   1  13      586.55      600.74     16.29 o 
  -6   1  13       17.38       10.22      4.81 o 
  -5   1  13      246.95      231.36     21.91 o 
  -4   1  13        1.84        1.76      4.51 o 
  -3   1  13      108.30      109.54     10.52 o 
  -2   1  13       54.36       73.62      9.46 o 
  -1   1  13      131.01      128.27     11.32 o 
   0   1  13      129.59      144.90     12.02 o 
   1   1  13       23.79       26.78      7.27 o 
   2   1  13       66.35       81.95     11.25 o 
   3   1  13       14.66       14.69      7.48 o 
   4   1  13       68.22       87.76     14.82 o 
   5   1  13       26.91       32.10     11.44 o 
   6   1  13       86.86      115.29     24.82 o 
   7   1  13       29.97       26.41     13.28 o 
 -18   2  13        0.05        9.34     10.08 o 
 -17   2  13       18.98       22.86     10.70 o 
 -16   2  13       16.76       22.79      9.37 o 
 -15   2  13       58.88       57.72     11.16 o 
 -14   2  13       92.70       99.56     11.03 o 
 -13   2  13       35.21       34.27      7.34 o 
 -12   2  13      101.43      107.33     10.44 o 
 -11   2  13      135.51      129.78     10.35 o 
 -10   2  13       34.52       27.73      6.66 o 
  -9   2  13      658.80      648.85     20.74 o 
  -8   2  13      610.26      589.17     17.43 o 
  -7   2  13      107.98      100.85     10.68 o 
  -6   2  13        0.10       -2.17      3.83 o 
  -5   2  13      338.35      332.27     16.28 o 
  -4   2  13        0.59        0.37      3.94 o 
  -3   2  13       75.62       89.37     10.03 o 
  -2   2  13        8.42       14.46      6.29 o 
  -1   2  13        7.82        9.50      5.36 o 
   0   2  13       15.33       20.89      6.87 o 
   1   2  13       44.10       55.26      9.81 o 
   2   2  13        0.68        0.73      5.77 o 
   3   2  13        3.54       -1.04      7.35 o 
   4   2  13       44.80       48.37     12.11 o 
   5   2  13       28.63       17.44     10.42 o 
   6   2  13        1.46       -2.25      9.68 o 
   7   2  13        1.22        3.48     13.51 o 
 -18   3  13        0.40      -13.16     14.42 o 
 -17   3  13        6.95       20.21     11.11 o 
 -16   3  13       89.43       81.22     14.50 o 
 -15   3  13        8.47        9.87      8.56 o 
 -14   3  13        0.63       -4.56      7.13 o 
 -13   3  13      114.28      145.81     15.07 o 
 -12   3  13       55.42       60.78      9.25 o 
 -11   3  13        3.84        0.62      5.02 o 
 -10   3  13        8.34        8.19      4.37 o 
  -9   3  13        1.11        1.89      4.55 o 
  -8   3  13       23.08       23.39      6.05 o 
  -7   3  13       34.02       38.76      8.18 o 
  -6   3  13       14.57       12.91      5.78 o 
  -5   3  13       29.40       25.35     10.60 o 
  -4   3  13        3.72        6.15      5.24 o 
  -3   3  13      143.66      117.16     11.83 o 
  -2   3  13        9.29       15.57      6.56 o 
  -1   3  13      214.45      238.96     16.14 o 
   0   3  13       49.78       58.29      9.92 o 
   1   3  13        9.32       18.59      7.90 o 
   2   3  13       12.27       12.29      8.45 o 
   3   3  13        0.25       -2.88      7.95 o 
   4   3  13       66.26       69.96     15.25 o 
   5   3  13        0.00       -0.75      8.76 o 
   6   3  13       60.44       78.81     17.62 o 
 -16   4  13        2.96        4.81      8.46 o 
 -15   4  13       56.88       28.56     25.65 o 
 -14   4  13      142.02      192.66     25.58 o 
 -13   4  13       70.23       97.62     18.40 o 
 -12   4  13        2.06        1.04      7.07 o 
 -11   4  13        5.55        0.83      5.92 o 
 -10   4  13       72.45       75.30      9.13 o 
  -9   4  13        3.28        9.10      6.17 o 
  -8   4  13        0.22       -1.18      5.15 o 
  -7   4  13      142.52      155.65     13.58 o 
  -6   4  13       54.56       64.44     10.53 o 
  -5   4  13        0.07       -0.06      4.91 o 
  -4   4  13        0.59       -0.66      5.05 o 
  -3   4  13       54.99       54.33     10.81 o 
  -2   4  13        0.36        5.08      5.81 o 
  -1   4  13      143.91      153.00     21.21 o 
   0   4  13        4.18        7.66      8.73 o 
   1   4  13       55.13       69.96     14.48 o 
   2   4  13        5.67       -6.95      6.95 o 
   3   4  13        0.03       -6.21      6.47 o 
   4   4  13        0.53        4.67      8.12 o 
   5   4  13        0.07        1.26      8.47 o 
 -14   5  13       20.97       22.15     16.28 o 
 -13   5  13       52.95       29.53     24.71 o 
 -12   5  13       17.54       15.62     10.40 o 
 -11   5  13       18.11       29.15     12.03 o 
 -10   5  13        1.51        4.28      6.71 o 
  -9   5  13        1.34        5.02      6.59 o 
  -8   5  13       11.25       19.47      7.74 o 
  -7   5  13        4.92        1.27      9.17 o 
  -6   5  13        0.03        4.07      6.42 o 
  -5   5  13        4.58       10.39      6.69 o 
  -4   5  13       91.52      107.20     14.19 o 
  -3   5  13      118.54       83.99     47.70 o 
  -2   5  13       10.56        3.73      6.48 o 
  -1   5  13        7.88       -0.74      5.20 o 
   1   5  13      108.55      130.34     33.02 o 
   2   5  13       10.23        7.51      8.72 o 
   3   5  13        1.51        0.33      8.53 o 
 -11   6  13       85.48      133.55     33.82 o 
 -10   6  13       35.45       71.78     15.18 o 
  -9   6  13        0.25        0.34      9.75 o 
  -8   6  13       14.40       26.86      9.39 o 
  -7   6  13       41.09       42.19      9.67 o 
  -6   6  13       10.92        3.47      7.18 o 
  -5   6  13       16.01       12.18      8.13 o 
  -4   6  13        7.38        1.82      5.86 o 
  -3   6  13        1.98        1.18      5.49 o 
  -2   6  13        8.39       -0.62      5.74 o 
  -1   6  13       33.28       -4.36      6.93 o 
 -16   0  14      518.86      537.81     86.70 o 
 -15   0  14       30.63       44.39     11.91 o 
 -14   0  14      200.37      213.55     19.30 o 
 -13   0  14      305.93      300.32     21.60 o 
 -12   0  14       73.26       90.15     13.81 o 
 -11   0  14       11.21       19.20      7.62 o 
 -10   0  14       16.76       17.26      7.83 o 
  -9   0  14       30.20       30.55      8.02 o 
  -8   0  14      115.73      121.36     14.41 o 
  -7   0  14      380.27      453.43     34.85 o 
  -6   0  14     2159.74     2261.49     83.54 o 
  -5   0  14     1495.97     1533.90     67.84 o 
  -4   0  14      581.63      590.58     40.84 o 
  -3   0  14        2.13       -2.54      9.24 o 
  -2   0  14     1653.23     1730.02     72.71 o 
  -1   0  14       11.98        6.05     11.95 o 
   0   0  14        6.06        8.56     12.60 o 
   1   0  14       94.41      105.34     23.64 o 
   2   0  14       95.24      150.37     26.26 o 
   3   0  14       64.16       66.84     21.45 o 
   4   0  14        3.16        0.18     15.37 o 
   5   0  14      134.09      145.68     23.25 o 
   6   0  14        1.05      -10.36     10.36 o 
 -19   1  14        0.73       -9.89     23.64 o 
 -18   1  14       25.45       33.09     14.53 o 
 -17   1  14        0.67        1.11      9.95 o 
 -16   1  14       30.24       23.66     13.53 o 
 -15   1  14       52.34       70.04     11.83 o 
 -14   1  14       12.88       12.70      6.99 o 
 -13   1  14      307.14      330.48     18.75 o 
 -12   1  14      116.15      122.23     12.30 o 
 -11   1  14        0.15        9.03      5.70 o 
 -10   1  14      148.18      157.31     12.62 o 
  -9   1  14      530.24      547.53     21.94 o 
  -8   1  14        1.40        4.40      3.77 o 
  -7   1  14       46.88       32.92      9.37 o 
  -6   1  14     1341.62     1341.46     44.21 o 
  -5   1  14      644.97      650.23     22.23 o 
  -4   1  14       28.36       46.31      8.21 o 
  -3   1  14      243.56      244.29     16.42 o 
  -2   1  14       12.82       13.42      6.06 o 
  -1   1  14        3.40        4.38      5.73 o 
   0   1  14       45.18       45.83      8.85 o 
   1   1  14       40.63       46.86      9.39 o 
   2   1  14       45.29       66.76     11.14 o 
   3   1  14       37.18       50.74     10.47 o 
   4   1  14       31.24       36.84     12.08 o 
   5   1  14       96.51      131.40     19.84 o 
   6   1  14       70.31       94.60     21.66 o 
 -18   2  14       37.34       39.19     15.55 o 
 -17   2  14      259.19      312.96     27.42 o 
 -16   2  14      219.89      210.29     26.45 o 
 -15   2  14       43.30       65.34     12.14 o 
 -14   2  14       80.11       87.14     10.74 o 
 -13   2  14      460.96      458.36     21.35 o 
 -12   2  14       62.85       60.03      8.99 o 
 -11   2  14        0.52        5.35      5.08 o 
 -10   2  14        2.95        3.93      4.52 o 
  -9   2  14       29.96       23.07      5.73 o 
  -8   2  14      190.74      191.68     11.14 o 
  -7   2  14       17.31       18.94      6.15 o 
  -6   2  14       32.69       32.49      7.53 o 
  -5   2  14      300.09      338.03     17.12 o 
  -4   2  14       77.11      110.87     13.51 o 
  -3   2  14      258.12      282.77     16.34 o 
  -2   2  14      177.57      202.89     14.47 o 
  -1   2  14      193.25      224.49     15.37 o 
   0   2  14       96.65      118.28     12.76 o 
   1   2  14       39.84       41.29      9.35 o 
   2   2  14        3.64       -2.71      7.68 o 
   3   2  14       79.93      103.79     16.79 o 
   4   2  14        0.04        5.35     10.43 o 
   5   2  14       72.97       91.00     16.63 o 
   6   2  14        2.64       -2.98     10.23 o 
 -17   3  14        0.17       -9.32      9.32 o 
 -16   3  14        3.01        8.39      9.26 o 
 -15   3  14       35.10       11.33      8.75 o 
 -14   3  14       41.09       47.41     10.61 o 
 -13   3  14        6.25        8.85      6.22 o 
 -12   3  14       89.72       99.13     11.40 o 
 -11   3  14       80.19      104.13     11.52 o 
 -10   3  14      127.46      165.24     11.14 o 
  -9   3  14      143.47      156.01     11.86 o 
  -8   3  14      112.84      136.33     10.98 o 
  -7   3  14      415.75      425.45     20.41 o 
  -6   3  14        3.14        6.96      5.18 o 
  -5   3  14       21.32       13.85      7.77 o 
  -4   3  14      170.41      158.28     13.48 o 
  -3   3  14       37.26       43.11      9.24 o 
  -2   3  14       18.44       21.27      7.44 o 
  -1   3  14        1.47        7.57      6.67 o 
   0   3  14       94.84       84.76     12.42 o 
   1   3  14        0.20       -2.23      7.19 o 
   2   3  14       52.21       78.51     15.67 o 
   3   3  14        3.11       -4.14      8.31 o 
   4   3  14        9.29       16.39     11.49 o 
   5   3  14       18.95       36.52     14.38 o 
 -16   4  14       39.09       20.77     20.19 o 
 -15   4  14       53.85       24.03     13.40 o 
 -14   4  14       40.01       19.13     13.81 o 
 -13   4  14       21.76       13.76      7.53 o 
 -12   4  14       19.79       24.97      9.93 o 
 -11   4  14        5.35        2.41      6.86 o 
 -10   4  14       59.11       75.28      9.42 o 
  -9   4  14       12.12       12.21      6.47 o 
  -8   4  14       13.40       20.79      6.91 o 
  -7   4  14        2.19       -1.85      5.73 o 
  -6   4  14      172.20      181.22     25.10 o 
  -5   4  14       20.23       19.35      7.70 o 
  -4   4  14      263.05      283.63     18.32 o 
  -3   4  14       54.36       58.34     11.00 o 
  -2   4  14       14.60       13.27      7.56 o 
  -1   4  14       79.19       98.25     16.30 o 
   0   4  14       93.51       83.33     20.29 o 
   1   4  14        7.03        1.77      8.55 o 
   2   4  14        0.38       -6.82      8.39 o 
   3   4  14       43.76       65.12     16.13 o 
 -13   5  14       36.04       16.14     12.37 o 
 -12   5  14       62.56       64.76     14.74 o 
 -11   5  14        0.06        6.22     10.74 o 
 -10   5  14       17.95       19.35      8.08 o 
  -9   5  14       97.49      113.62     13.59 o 
  -8   5  14       22.62       33.84      9.18 o 
  -7   5  14       21.76       37.74      9.72 o 
  -6   5  14       20.24       13.15      7.86 o 
  -5   5  14       15.95       13.92      7.41 o 
  -4   5  14       68.81       51.35     21.72 o 
  -3   5  14        4.55        4.15      5.33 o 
  -2   5  14       47.90        1.86      5.94 o 
  -1   5  14       58.72        1.54      5.90 o 
   0   5  14        4.93        1.26      7.65 o 
   1   5  14       74.83      124.11     32.43 o 
  -9   6  14       16.57       11.44     11.29 o 
  -8   6  14       33.08       61.97     12.39 o 
  -7   6  14        0.98        2.62      8.76 o 
  -6   6  14       28.65       21.19     15.79 o 
  -5   6  14        1.70        6.31      7.75 o 
  -4   6  14        5.38        6.37      6.57 o 
 -18   1  15        0.02        7.15     11.32 o 
 -17   1  15        9.92       11.42     11.78 o 
 -16   1  15        6.88        7.99      8.41 o 
 -15   1  15        6.62       16.73      8.42 o 
 -14   1  15       24.43       23.80      8.72 o 
 -13   1  15       11.20       12.41      6.90 o 
 -12   1  15        5.30        1.19      5.67 o 
 -11   1  15        0.02       -0.05      4.95 o 
 -10   1  15       22.08       22.02      7.10 o 
  -9   1  15       69.86       76.12     10.95 o 
  -8   1  15       53.56       70.03     17.97 o 
  -7   1  15       68.24       74.86     13.33 o 
  -6   1  15        0.85        7.19      6.69 o 
  -5   1  15       26.81       20.41      9.99 o 
  -4   1  15       48.26       42.23     11.76 o 
  -3   1  15      281.84      311.23     23.68 o 
  -2   1  15       83.15       96.26     16.29 o 
  -1   1  15       67.10       74.03     15.03 o 
   0   1  15       20.41       31.95      8.78 o 
   1   1  15       71.84       94.43     12.94 o 
   2   1  15        2.07        3.58      7.24 o 
   3   1  15       55.09       72.58     19.21 o 
   4   1  15        8.93       15.71     11.28 o 
   5   1  15        0.64       -8.35      9.91 o 
 -18   2  15       40.32       33.21     15.95 o 
 -17   2  15       21.22       26.49     16.35 o 
 -16   2  15        1.11       -6.92      9.56 o 
 -15   2  15       37.52       45.02     14.16 o 
 -14   2  15        5.04        0.91      6.59 o 
 -13   2  15        0.39        4.31      6.46 o 
 -12   2  15      109.09      113.42     13.89 o 
 -11   2  15        0.02       -0.72      5.00 o 
 -10   2  15        8.83        8.34      4.80 o 
  -9   2  15        5.42        6.16      5.09 o 
  -8   2  15      107.58      112.49     10.43 o 
  -7   2  15        1.69        4.28      4.80 o 
  -6   2  15      148.04      141.06     21.01 o 
  -5   2  15        8.97        5.10      5.02 o 
  -4   2  15       95.62      108.07     12.17 o 
  -3   2  15       21.61       23.25      7.88 o 
  -2   2  15       39.04       27.26      8.16 o 
  -1   2  15        0.00        0.01      6.07 o 
   0   2  15       30.28       28.86      9.00 o 
   1   2  15        4.40        1.09      7.21 o 
   2   2  15        1.98        1.42      8.79 o 
   3   2  15        0.24       -4.37      9.41 o 
   4   2  15        8.17        7.34      9.43 o 
 -17   3  15        7.94        1.89     14.51 o 
 -16   3  15        8.39        6.17      8.71 o 
 -15   3  15        1.03        0.78      6.79 o 
 -14   3  15       37.74       14.91     17.39 o 
 -13   3  15        1.30       -3.99      5.52 o 
 -12   3  15       43.05       38.23      8.49 o 
 -11   3  15       53.80       52.37      9.22 o 
 -10   3  15       72.53       71.30      8.87 o 
  -9   3  15       24.41       22.04      6.80 o 
  -8   3  15       56.67       79.62      9.64 o 
  -7   3  15        9.22        8.78      5.89 o 
  -6   3  15      119.58      138.44     13.27 o 
  -5   3  15       72.01       86.54     11.96 o 
  -4   3  15       41.43       39.47      9.34 o 
  -3   3  15        8.47        4.29      6.52 o 
  -2   3  15        0.39       -0.19      6.54 o 
  -1   3  15       25.30       29.04      8.99 o 
   0   3  15        1.90       -2.73      7.05 o 
   1   3  15        2.01       11.87     10.00 o 
   2   3  15       26.55       30.43     12.07 o 
   3   3  15        0.28       -6.74     14.33 o 
 -15   4  15        0.20        0.68      7.76 o 
 -14   4  15        9.74        2.05      7.80 o 
 -13   4  15       27.96       10.60      9.18 o 
 -12   4  15      111.42      149.80     17.68 o 
 -11   4  15       71.79       92.85     12.67 o 
 -10   4  15       20.60       18.95      7.19 o 
  -9   4  15       19.83       27.74      8.40 o 
  -8   4  15        2.29        2.06      6.33 o 
  -7   4  15        0.08        4.10      6.60 o 
  -6   4  15        1.87        2.17      6.61 o 
  -5   4  15        3.11        6.36      7.08 o 
  -4   4  15       26.30       15.44      8.14 o 
  -3   4  15        2.87       -4.86      5.95 o 
  -2   4  15       13.46        3.91      5.38 o 
  -1   4  15        4.67        6.06      9.50 o 
   0   4  15        2.56       -1.41      9.03 o 
   1   4  15       41.13       41.65     14.56 o 
   2   4  15      150.30      201.68     24.80 o 
 -12   5  15        2.48       -4.24     11.29 o 
 -11   5  15        6.21        7.77      9.66 o 
 -10   5  15       16.90       19.94      8.31 o 
  -9   5  15       44.14       51.65     10.37 o 
  -8   5  15       15.76       32.46      9.09 o 
  -7   5  15        0.14        3.09      6.86 o 
  -6   5  15        0.87        5.89      6.32 o 
  -5   5  15       16.80       10.48     11.10 o 
  -4   5  15        5.86        2.27      7.04 o 
  -3   5  15        1.94        1.14      7.02 o 
  -2   5  15        9.52        0.88      6.78 o 
  -1   5  15       69.82       27.54     22.99 o 
 -17   0  16       17.21       23.61     16.64 o 
 -16   0  16        0.82        5.34     13.93 o 
 -15   0  16       19.14       32.72     16.20 o 
 -14   0  16       13.78       25.08     13.60 o 
 -13   0  16       46.29       65.72     18.91 o 
 -12   0  16      350.00      374.96     35.79 o 
 -11   0  16        4.12       -6.37      8.70 o 
 -10   0  16        3.30       -1.95      8.38 o 
  -9   0  16      119.77      126.50     21.10 o 
  -8   0  16        9.84       13.51      9.18 o 
  -7   0  16        2.13       -2.92     10.71 o 
  -6   0  16      178.75      147.07     25.79 o 
  -5   0  16      382.83      436.49     39.63 o 
  -4   0  16     1024.09     1068.56     61.20 o 
  -3   0  16      437.76      443.22     40.49 o 
  -2   0  16       84.84       98.97     24.49 o 
  -1   0  16       61.25       49.66     19.00 o 
   0   0  16       55.76       91.00     24.20 o 
   1   0  16      208.77      258.64     34.55 o 
   2   0  16       86.52       75.16     24.91 o 
   3   0  16        2.05       -3.25     17.17 o 
 -18   1  16       32.84       55.59     22.87 o 
 -17   1  16       31.54       42.79     17.11 o 
 -16   1  16      276.64      311.44     21.05 o 
 -15   1  16      309.41      373.02     22.45 o 
 -14   1  16       74.11       74.61     12.69 o 
 -13   1  16      296.64      312.03     19.43 o 
 -12   1  16      210.50      253.82     17.53 o 
 -11   1  16       41.79       40.23      8.94 o 
 -10   1  16      381.96      381.06     20.57 o 
  -9   1  16       12.53       16.31      6.73 o 
  -8   1  16       15.48       14.08      8.66 o 
  -7   1  16        6.18        1.17      6.73 o 
  -6   1  16      117.12      112.97     17.34 o 
  -5   1  16      217.77      248.59     27.06 o 
  -4   1  16      139.08      169.83     19.12 o 
  -3   1  16        1.93        3.47      8.31 o 
  -2   1  16        0.03       -3.80      8.94 o 
  -1   1  16       74.04       68.79     15.77 o 
   0   1  16       21.39       26.10     12.50 o 
   1   1  16       63.83       96.79     18.42 o 
   2   1  16        0.47       14.81     18.65 o 
   3   1  16        0.02        1.98     18.83 o 
   4   1  16       43.66       75.90     28.21 o 
 -17   2  16       15.58       18.36     14.32 o 
 -16   2  16       10.78       29.45     14.09 o 
 -15   2  16        1.23       -0.61      6.17 o 
 -14   2  16       44.28       28.87     16.03 o 
 -13   2  16        0.05        6.00      6.69 o 
 -12   2  16       47.64       36.68      9.63 o 
 -11   2  16        6.36        9.95      7.25 o 
 -10   2  16        0.88       -5.36      6.00 o 
  -9   2  16      175.50      213.40     30.19 o 
  -8   2  16      122.54      143.90     19.97 o 
  -7   2  16      251.66      274.48     22.49 o 
  -6   2  16       88.34      120.64     18.22 o 
  -5   2  16       23.05       28.38     10.73 o 
  -4   2  16       56.97       89.52     16.80 o 
  -3   2  16      193.93      221.94     22.18 o 
  -2   2  16      103.85      156.82     14.87 o 
  -1   2  16       43.39       57.40     10.89 o 
   0   2  16       23.07       28.52      9.47 o 
   1   2  16        0.00       -2.52      8.82 o 
   2   2  16       10.69       10.10     11.73 o 
   3   2  16        0.43       -7.56     14.27 o 
 -16   3  16      107.05      120.45     33.82 o 
 -15   3  16       81.70       21.03     49.96 o 
 -14   3  16      159.27      182.07     22.73 o 
 -13   3  16       74.68       79.06     17.08 o 
 -12   3  16        0.25        0.80      5.22 o 
 -11   3  16      111.09      109.27     14.57 o 
 -10   3  16       72.01       81.60      9.58 o 
  -9   3  16        0.01       -0.63      5.80 o 
  -8   3  16        0.05        0.16      6.80 o 
  -7   3  16       37.97       47.15      9.90 o 
  -6   3  16       14.91       12.02      7.07 o 
  -5   3  16        9.82        4.54      6.78 o 
  -4   3  16        0.62       -0.16      6.13 o 
  -3   3  16      143.89      156.64     15.95 o 
  -2   3  16       93.85      115.65     15.18 o 
  -1   3  16        8.35       13.22      9.52 o 
   0   3  16       62.65       70.03     15.93 o 
   1   3  16       65.81       67.55     15.33 o 
   2   3  16        3.88        7.54     12.56 o 
 -14   4  16       28.39       14.36     16.42 o 
 -13   4  16       17.63        6.04      7.46 o 
 -12   4  16        4.48        3.35      8.50 o 
 -11   4  16        4.90        2.10      6.80 o 
 -10   4  16       77.18       99.36     11.47 o 
  -9   4  16        0.02       -5.20      6.66 o 
  -8   4  16       23.26       27.89      8.12 o 
  -7   4  16       63.99       32.49     26.46 o 
  -6   4  16      220.91      281.37     35.01 o 
  -5   4  16        0.44        1.98      5.87 o 
  -4   4  16        0.94        1.33      6.12 o 
  -3   4  16      135.02      118.03     19.03 o 
  -2   4  16        1.22       -2.09      7.61 o 
  -1   4  16        9.63        4.75     10.08 o 
   0   4  16        0.81        4.52     10.36 o 
 -10   5  16       22.60       26.12      9.30 o 
  -9   5  16        0.92        2.88      8.54 o 
  -8   5  16        9.30        7.83      8.89 o 
  -7   5  16        1.12       12.23      9.16 o 
  -6   5  16       22.95        4.16      7.58 o 
  -5   5  16        0.37        6.58      6.86 o 
  -4   5  16        0.41       -0.29      7.54 o 
 -17   1  17       13.83       42.32     20.54 o 
 -16   1  17       13.22       24.52     11.87 o 
 -15   1  17        0.12        4.17      9.08 o 
 -14   1  17       15.70        4.56      7.67 o 
 -13   1  17       26.07       19.27     10.03 o 
 -12   1  17        3.12       10.54      7.99 o 
 -11   1  17        3.42        2.37     12.70 o 
 -10   1  17        2.42       -3.79      6.53 o 
  -9   1  17       17.76       29.32      9.99 o 
  -8   1  17        1.19        7.63      8.15 o 
  -7   1  17        0.42        4.42      7.35 o 
  -6   1  17       56.18       86.79     16.62 o 
  -5   1  17        0.16        2.76      9.59 o 
  -4   1  17      112.77      136.67     20.40 o 
  -3   1  17       26.85       14.41     11.36 o 
  -2   1  17       36.15       45.15     14.30 o 
  -1   1  17        0.71       -9.91      9.91 o 
   0   1  17       51.68       59.60     17.16 o 
   1   1  17        0.29       -5.84     12.47 o 
   2   1  17       18.75        5.40     21.07 o 
 -16   2  17       72.37       85.80     25.67 o 
 -15   2  17        0.44        7.58      7.33 o 
 -14   2  17        4.24        1.49      6.35 o 
 -13   2  17        6.98        5.62      5.97 o 
 -12   2  17        5.38        4.80      6.56 o 
 -11   2  17       15.70       17.49      7.62 o 
 -10   2  17        7.95        9.81      7.81 o 
  -9   2  17       67.46       80.37     15.78 o 
  -8   2  17       18.34       19.36     10.08 o 
  -7   2  17        3.17        4.73     11.51 o 
  -6   2  17       14.91        3.04      9.26 o 
  -5   2  17       29.84       32.83     12.85 o 
  -4   2  17       19.87       29.73     13.33 o 
  -3   2  17        0.03        3.94     10.73 o 
  -2   2  17      112.60      135.73     21.35 o 
  -1   2  17       42.46       55.36     15.80 o 
   0   2  17       36.65       44.55     15.95 o 
   1   2  17        0.24       20.42     19.68 o 
 -15   3  17       11.63       23.79     11.24 o 
 -14   3  17        0.93        2.20      7.61 o 
 -13   3  17        1.49        9.72      6.62 o 
 -12   3  17       70.94       16.91     20.18 o 
 -11   3  17       77.16       88.25     14.39 o 
 -10   3  17       38.03       43.33     15.97 o 
  -9   3  17       30.63       26.23     10.55 o 
  -8   3  17        7.08       14.48      9.39 o 
  -7   3  17       63.42       11.69     19.87 o 
  -6   3  17        0.71       -0.22     12.32 o 
  -5   3  17       47.54        5.69     15.37 o 
  -4   3  17        2.23       -2.45      6.84 o 
  -3   3  17       13.32       17.59      9.54 o 
  -2   3  17       18.94       13.81      9.31 o 
  -1   3  17        1.97       -3.96     10.10 o 
   0   3  17        0.05        1.11      9.85 o 
 -13   4  17        9.80        9.43      7.03 o 
 -12   4  17        1.26        5.71      8.75 o 
 -11   4  17        2.37        3.70      7.61 o 
 -10   4  17        2.71        5.16      8.52 o 
  -9   4  17        0.13       -1.09      7.83 o 
  -8   4  17        0.31       -6.07      6.07 o 
  -7   4  17        3.16       -0.11      6.51 o 
  -6   4  17        0.03       -0.80      6.73 o 
  -5   4  17       34.27       13.32     18.83 o 
  -4   4  17       19.12        5.88      6.67 o 
  -3   4  17        1.22       -2.06      6.98 o 
  -2   4  17        9.86       10.08     12.58 o 
 -16   0  18       81.55      102.07     26.35 o 
 -15   0  18       17.91       26.53     16.38 o 
 -12   0  18       59.02        8.29     10.09 o 
 -11   0  18       83.26        2.12     10.50 o 
 -10   0  18      141.63       42.23     15.76 o 
  -8   0  18       22.99       15.67     16.05 o 
  -7   0  18        3.50       -1.00     14.67 o 
  -6   0  18        2.73        3.25     14.84 o 
  -5   0  18      211.31      213.64     32.96 o 
  -4   0  18       17.35       35.35     19.68 o 
  -3   0  18       81.48       83.39     25.88 o 
  -2   0  18        1.16       -4.87     15.37 o 
  -1   0  18        4.52       -3.75     17.09 o 
   0   0  18       17.77       12.48     20.01 o 
 -16   1  18        9.88       14.00     11.81 o 
 -15   1  18        3.41        0.30      7.50 o 
 -14   1  18       76.41       26.15     41.62 o 
 -13   1  18       17.72       17.20     18.40 o 
 -12   1  18       34.74       -5.51     12.94 o 
 -11   1  18       19.64        4.61      7.14 o 
 -10   1  18        1.04       -1.25      6.87 o 
  -9   1  18       16.98        8.69      7.97 o 
  -8   1  18       23.10        2.61      7.72 o 
  -7   1  18       18.32        4.22      8.47 o 
  -6   1  18       46.78       49.21     14.81 o 
  -5   1  18      136.98      171.82     21.65 o 
  -4   1  18       52.88       70.24     16.84 o 
  -3   1  18      260.09      333.48     41.95 o 
  -2   1  18      129.45      153.96     23.26 o 
  -1   1  18       68.21      106.27     20.53 o 
   0   1  18       28.54       30.03     16.59 o 
 -15   2  18       35.05       -4.17     16.72 o 
 -14   2  18       76.21       88.32     22.40 o 
 -13   2  18      157.97      195.67     22.50 o 
 -12   2  18       70.89      103.78     18.30 o 
 -11   2  18       22.11        7.52      8.42 o 
 -10   2  18       28.79        8.31     15.71 o 
  -9   2  18       49.15       14.79     37.49 o 
  -8   2  18       76.37       21.82     43.95 o 
  -7   2  18       39.21       10.29     12.79 o 
  -6   2  18       22.30        3.58      9.56 o 
  -5   2  18        2.23       -6.27     10.59 o 
  -4   2  18        4.28       -0.75     11.34 o 
  -3   2  18       78.33       95.25     19.92 o 
  -2   2  18       21.45       34.87     25.70 o 
  -1   2  18        7.37       16.69     14.02 o 
 -14   3  18        8.06        3.97      8.33 o 
 -13   3  18       77.89      112.33     21.30 o 
 -12   3  18       44.81       22.40     14.90 o 
 -11   3  18        2.90        7.92     10.04 o 
 -10   3  18       32.50        8.87     17.73 o 
  -9   3  18       29.44        6.36     23.61 o 
  -8   3  18       12.58       -0.59      6.80 o 
  -7   3  18       63.02       16.83     32.53 o 
  -6   3  18      112.66      174.93     35.44 o 
  -5   3  18        9.89       11.95      7.94 o 
  -4   3  18       28.48       44.44     16.53 o 
  -3   3  18       10.86       16.45     14.60 o 
  -2   3  18       29.55       36.35     16.78 o 
 -10   4  18      100.54      113.69     22.06 o 
  -9   4  18       24.09       37.90     21.79 o 
  -8   4  18        6.15        8.76      7.41 o 
  -7   4  18        1.16        0.03      9.08 o 
  -6   4  18       61.10       20.36     34.16 o 
 -15   1  19       22.99        4.33      8.72 o 
 -14   1  19        0.34        3.67      8.02 o 
 -13   1  19        0.93       -4.55      6.25 o 
 -12   1  19        1.74       -6.00      6.00 o 
 -11   1  19        1.49        5.91      6.28 o 
 -10   1  19        2.91       -5.71      5.71 o 
  -9   1  19        4.68        3.47      6.79 o 
  -8   1  19        4.84       -6.71      6.78 o 
  -7   1  19       10.99       17.33     13.40 o 
  -6   1  19       15.55       19.22     13.52 o 
  -5   1  19        0.21        6.83     12.36 o 
  -4   1  19       15.61       16.13     13.59 o 
  -3   1  19        5.74       16.11     13.98 o 
  -2   1  19       88.82       80.88     23.41 o 
 -14   2  19       12.01        0.34      8.70 o 
 -13   2  19        1.16       -4.88      7.45 o 
 -12   2  19        0.01       -0.62      7.16 o 
 -11   2  19        0.91       -1.49      7.28 o 
 -10   2  19       52.84       26.98     28.95 o 
  -9   2  19       79.75       22.44     30.64 o 
  -8   2  19        0.06       -1.76      6.97 o 
  -7   2  19        2.69       -1.32      7.76 o 
  -6   2  19        7.33       16.64     12.37 o 
  -5   2  19        0.48       -2.46     12.68 o 
  -4   2  19       16.69       10.31     13.40 o 
  -3   2  19        7.96       14.40     23.77 o 
 -11   3  19        2.14       10.69     10.96 o 
 -10   3  19        1.27        0.65      8.80 o 
  -9   3  19       46.48       21.73     21.70 o 
  -8   3  19       11.89        4.52     18.52 o 
  -7   3  19        5.97        2.50      9.03 o 
  -6   3  19       13.81        7.60      9.44 o 
 -13   0  20       76.18       -5.22      9.89 o 
 -12   0  20       72.06        9.09      9.53 o 
 -10   0  20       19.32        2.21      8.23 o 
  -9   0  20        4.97        2.54     17.14 o 
  -8   0  20       46.33       48.22     23.40 o 
  -7   0  20       30.59       34.76     23.08 o 
  -6   0  20        2.15       12.16     20.71 o 
  -5   0  20       31.78       12.81     19.65 o 
  -4   0  20       98.82      146.15     35.11 o 
 -13   1  20       48.56       -4.35      7.13 o 
 -12   1  20       27.65        1.62      6.76 o 
 -11   1  20       66.62       -1.73      6.88 o 
 -10   1  20       99.39      117.80     32.02 o 
  -9   1  20        6.61        2.54      8.22 o 
  -8   1  20       19.26       12.81     16.35 o 
  -7   1  20      225.57      257.64     28.92 o 
  -6   1  20        8.16       17.16     13.92 o 
  -5   1  20        2.67       -4.84     12.60 o 
 -11   2  20      119.56       50.81     60.26 o 
 -10   2  20       47.62        8.52     20.29 o 
  -9   2  20        6.96        0.54      8.76 o 
  -8   2  20        2.44        0.04      8.89 o 
  -7   2  20        9.11        8.19      9.38 o 
                                                 
